# Supplementary material for: Role of Endoplasmic Reticulum Stress-Associated Genes in Septic Neonatal Foals
Source: Antioxidants (Basel). 2025 Aug 21;14(8):1024. doi: 10.3390/antiox14081024 (PMC12382706; doi:10.3390/antiox14081024)
Supplement: Supplementary file 1 [file antioxidants-14-01024-s001.zip]

Archive with 1 entries (1 files):
- antioxidants-3625199-supplementary.xlsx
