# Supplementary material for: Role of Endoplasmic Reticulum Stress-Associated Genes in Septic Neonatal Foals
Source: Antioxidants (Basel). 2025 Aug 21;14(8):1024. doi: 10.3390/antiox14081024 (PMC12382706; doi:10.3390/antiox14081024)
Supplement: Supplementary file 1 [file antioxidants-14-01024-s001.zip › antioxidants-3625199-supplementary.xlsx]

## Sheet: Supplemental Table S1 (GO)
Supplemental Table S1. Details on Gene Ontology (GO) analysis of DEGs in septic foals.
Category	GOID	Description	Gene Ratio	Bg Ratio	p-value	p-adj	Gene ID	Gene Name	Count	Up	Up_Gene_id	Down	Down_Gene_id
BP	GO:1902236	Negative regulation of ER stress-induced intrinsic apoptotic signaling pathway	8 genes/2268	13/12789	0.00053233	0.0285053	ENSECAG00000017223/ENSECAG00000014780/ENSECAG00000011366/ENSECAG00000010288/ENSECAG00000012386/ENSECAG00000024248/ENSECAG00000019772/ENSECAG00000000184	BCL2L1/XBP1/HERPUD1/LRRK2/SELENOS/OPA1/PTPN1/CREB3	8	4	ENSECAG00000017223/ENSECAG00000024248/ENSECAG00000019772/ENSECAG00000000184	4	ENSECAG00000014780/ENSECAG00000011366/ENSECAG00000010288/ENSECAG00000012386
BP	GO:1903573	Negative regulation of response to ER stress	13/2268	30/12789	0.000979851	0.0465035	ENSECAG00000007010/ENSECAG00000017223/ENSECAG00000022985/ENSECAG00000014780/ENSECAG00000011366/ENSECAG00000010288/ENSECAG00000016920/ENSECAG00000012386/ENSECAG00000024248/ENSECAG00000009722/ENSECAG00000012492/ENSECAG00000019772/ENSECAG00000000184	CLU/BCL2L1/USP14/XBP1/HERPUD1/LRRK2/BFAR/SELENOS/OPA1/YOD1/UBE2J1/PTPN1/CREB3	13	9	ENSECAG00000007010/ENSECAG00000017223/ENSECAG00000022985/ENSECAG00000016920/ENSECAG00000024248/ENSECAG00000009722/ENSECAG00000012492/ENSECAG00000019772/ENSECAG00000000184	4	ENSECAG00000014780/ENSECAG00000011366/ENSECAG00000010288/ENSECAG00000012386
The DEGs were compared between the septic (Severe) and non-septic control foals (Control). Endoplasmic Reticulum (ER); Gene Ratio (ratio of input genes that are annotated in a term); Bg Ratio (ratio of all genes that are annotated in this term).

## Sheet: Supplemental Table S2
Supplemental Table S2. DEGs associated with ER stress in individual foals from different septic groups
Severe vs Control_deg-ER Stress
Gene_id	Severe3	Severe18	Severe64	Severe57	Severe32	Severe55	Severe63	Control9	Control31	Control37	Control38	Control46	Control1	Control39	Severe	Control	log2FoldChange	pvalue	padj	gene_name	gene_chr	gene_start	gene_end	gene_strand	gene_length	gene_biotype	gene_description	Subfamily	Family	Severe3_count	Severe18_count	Severe64_count	Severe57_count	Severe32_count	Severe55_count	Severe63_count	Control9_count	Control31_count	Control37_count	Control38_count	Control46_count	Control1_count	Control39_count	Severe3_fpkm	Severe18_fpkm	Severe64_fpkm	Severe57_fpkm	Severe32_fpkm	Severe55_fpkm
ENSECAG00000007010	871.662	633.753	154.738	897.037	46.1762	2.95368	602.167	10.7723	4.47325	56.8931	7.70704	5.57798	14.6486	36.2448	458.355	19.4739	4.55511	2.20557e-07	0.000147769	CLU	2	56547399	56619680	-	1681	protein_coding	Equus caballus clusterin (CLU), mRNA. [Source:RefSeq mRNA;Acc:NM_001081944]	-	-	1086	573	136	877	57	4	567	10	4	57	7	5	17	35	40.3211	29.572	7.18853	41.7037	2.14787	0.136884
ENSECAG00000017223	689.464	442.411	860.162	1250.94	283.538	164.668	557.562	189.592	147.617	376.293	319.292	216.426	155.103	155.335	606.964	222.808	1.44544	0.000143563	0.00791657	BCL2L1	22	23334139	23376133	-	1173	protein_coding	BCL2 like 1 [Source:VGNC Symbol;Acc:VGNC:15791]	-	-	859	400	756	1223	350	223	525	176	132	377	290	194	180	150	45.7052	29.5839	57.2654	83.3433	18.9004	10.9363
ENSECAG00000022985	472.752	249.962	416.428	440.847	202.527	186.82	151.869	213.291	128.606	169.681	95.7875	143.912	141.316	176.046	303.029	152.663	0.988613	0.000499181	0.0166768	USP14	8	43792907	43839139	+	1734	protein_coding	ubiquitin specific peptidase 14 [Source:VGNC Symbol;Acc:VGNC:24832]	-	-	589	226	366	431	250	253	143	198	115	170	87	129	164	170	21.2	11.3071	18.7543	19.8687	9.13254	8.39331
ENSECAG00000014780	2436	1608.16	1799.97	1729.63	1335.06	1206.58	1598.34	2283.72	2677.24	2412.47	2447.54	2049.35	2029.26	2333.13	1673.39	2318.96	-0.470722	0.0021653	0.0396607	XBP1	8	10108130	10114753	+	3363	protein_coding	X-box binding protein 1 [Source:HGNC Symbol;Acc:HGNC:12801]	bZIP	bZIP	3035	1454	1582	1691	1648	1634	1505	2120	2394	2417	2223	1837	2355	2253	56.3251	37.5086	41.7973	40.1938	31.0407	27.9503
ENSECAG00000011366	1853.28	2177.77	2070.76	1545.52	1976.67	1688.03	1739.59	1922.85	2739.86	2407.48	3188.51	2317.09	2171.44	2450.15	1864.52	2456.77	-0.398006	0.00236289	0.0420328	HERPUD1	3	9952325	9962055	+	1336	protein_coding	homocysteine inducible ER protein with ubiquitin like domain 1 [Source:VGNC Symbol;Acc:VGNC:18755]	-	-	2309	1969	1820	1511	2440	2286	1638	1785	2450	2412	2896	2077	2520	2366	107.867	127.859	121.041	90.4066	115.687	98.431
ENSECAG00000010288	466.331	617.163	1470.01	417.322	648.087	842.537	858.115	950.116	1582.41	997.127	1060.27	1392.27	1442.46	1777.03	759.938	1314.52	-0.791008	0.00324642	0.0507441	LRRK2	6	60224506	60356951	+	7587	protein_coding	leucine rich repeat kinase 2 [Source:VGNC Symbol;Acc:VGNC:19801]	-	-	581	558	1292	408	800	1141	808	882	1415	999	963	1248	1674	1716	4.77943	6.38054	15.1308	4.29865	6.67914	8.65122
ENSECAG00000016920	321.857	321.854	283.307	291.511	244.653	290.937	319.669	258.535	237.082	235.557	264.241	225.351	228.346	269.247	296.255	245.48	0.270629	0.00800321	0.0887661	BFAR	13	31568145	31593542	-	2154	protein_coding	bifunctional apoptosis regulator [Source:VGNC Symbol;Acc:VGNC:15818]	-	-	401	291	249	285	302	394	301	240	212	236	240	202	265	260	11.619	11.7204	10.2712	10.5765	8.881	10.5223
ENSECAG00000012386	360.383	446.835	256.001	251.62	136.098	210.45	237.893	547.232	511.068	337.366	463.524	309.02	299.866	481.538	271.326	421.373	-0.635743	0.010887	0.104741	SELENOS	1	107309263	107317239	-	1198	protein_coding	selenoprotein S [Source:VGNC Symbol;Acc:VGNC:22803]	-	-	449	404	225	246	168	285	224	508	457	338	421	277	348	465	23.3916	29.2562	16.6876	16.4142	8.88287	13.6852
ENSECAG00000024248	290.554	325.172	268.516	317.083	226.83	237.771	450.298	261.767	197.941	228.571	157.444	298.98	185.262	144.979	302.318	210.706	0.52006	0.0115194	0.108862	OPA1	19	33025234	33104793	+	3058	protein_coding	OPA1, mitochondrial dynamin like GTPase [Source:VGNC Symbol;Acc:VGNC:21035]	-	-	362	294	236	310	280	322	424	243	177	229	143	268	215	140	7.38825	8.34072	6.85714	8.10339	5.79991	6.05732
ENSECAG00000009722	218.317	172.54	186.596	213.775	68.0491	52.4278	201.784	211.137	65.9804	49.9062	67.1614	88.1322	64.6262	39.3515	159.07	83.7564	0.924913	0.0207303	0.15399	YOD1	5	3273118	3275205	-	1047	protein_coding	YOD1 deubiquitinase [Source:HGNC Symbol;Acc:HGNC:25035]	-	-	272	156	164	209	84	71	190	196	59	50	61	79	75	38	16.2141	12.9262	13.9176	15.9567	5.08198	3.90098
ENSECAG00000012492	496.028	510.984	466.49	415.276	393.713	375.856	413.127	408.27	389.172	340.361	340.211	412.771	356.737	366.59	438.782	373.444	0.231904	0.0304303	0.192043	UBE2J1	10	42734584	42758609	-	2545	protein_coding	ubiquitin conjugating enzyme E2 J1 [Source:VGNC Symbol;Acc:VGNC:24721]	-	-	618	462	410	406	486	509	389	379	348	341	309	370	414	354	15.1555	15.7488	14.3141	12.7521	12.0962	11.5051
ENSECAG00000019772	4337.44	6256.79	7014.42	6125.83	2696.04	1413.34	5905.91	4940.17	2926.62	3480.46	2479.47	3309.98	1962.91	2030.74	4821.4	3018.62	0.675491	0.0358525	0.208308	PTPN1	22	39442194	39520318	+	3615	protein_coding	protein tyrosine phosphatase, non-receptor type 1 [Source:VGNC Symbol;Acc:VGNC:22010]	-	-	5404	5657	6165	5989	3328	1914	5561	4586	2617	3487	2252	2967	2278	1961	93.2991	135.76	151.528	132.431	58.3144	30.4576
ENSECAG00000000184	446.265	476.697	370.916	397.887	345.916	294.629	390.825	259.612	297.471	368.308	388.655	296.749	303.312	327.239	389.02	320.192	0.279638	0.0442002	0.236789	CREB3	25	999440	1002983	+	1173	protein_coding	cAMP responsive element binding protein 3 [Source:VGNC Symbol;Acc:VGNC:56871]	bZIP	bZIP	556	431	326	389	427	399	368	241	266	369	353	266	352	316	29.5833	31.8767	24.6938	26.509	23.0585	19.5676
Mild vs Severe_deg_all-ER stress
Gene_id	Mild36	Mild62	Mild67	Mild34	Mild42	Mild51	Mild10	Severe3	Severe18	Severe64	Severe57	Severe32	Severe55	Severe63	Mild	Severe	log2FoldChange	pvalue	padj	gene_name	gene_chr	gene_start	gene_end	gene_strand	gene_length	gene_biotype	gene_description	Subfamily	Family	Mild36_count	Mild62_count	Mild67_count	Mild34_count	Mild42_count	Mild51_count	Mild10_count	Severe3_count	Severe18_count	Severe64_count	Severe57_count	Severe32_count	Severe55_count	Severe63_count	Mild36_fpkm	Mild62_fpkm	Mild67_fpkm	Mild34_fpkm	Mild42_fpkm	Mild51_fpkm
ENSECAG00000007010	28.4257	5.80674	21.507	23.0378	38.5913	57.2847	16.6576	846.345	620.03	150.569	871.373	44.502	2.85528	585.75	27.3301	445.918	-4.03065	2.35198e-08	5.24442e-05	CLU	2	56547399	56619680	-	1681	protein_coding	Equus caballus clusterin (CLU), mRNA. [Source:RefSeq mRNA;Acc:NM_001081944]	-	-	27	7	21	22	26	56	15	1086	573	136	877	57	4	567	1.35498	0.278633	1.02463	1.09858	1.83752	2.74834
ENSECAG00000011090	5942.02	4853.61	7940.18	5431.68	7351.64	5735.63	6485.35	1921.81	4937.51	4273.51	2740.31	2891.07	3082.99	2991.77	6248.59	3262.71	0.937586	4.27206e-06	0.00112006	PTPN18	18	211051	255397	+	1982	protein_coding	protein tyrosine phosphatase, non-receptor type 18 [Source:VGNC Symbol;Acc:VGNC:22015]	-	-	5644	5851	7753	5187	4953	5607	5840	2466	4563	3860	2758	3703	4319	2896	240.226	197.528	320.836	219.68	296.887	233.387
ENSECAG00000011366	2530.94	2204.9	2395.47	2559.29	2095.8	2185	1844.55	1799.46	2130.61	2014.97	1501.31	1905	1631.79	1692.17	2259.42	1810.76	0.319743	0.00516451	0.0749951	HERPUD1	3	9952325	9962055	+	1336	protein_coding	homocysteine inducible ER protein with ubiquitin like domain 1 [Source:VGNC Symbol;Acc:VGNC:18755]	-	-	2404	2658	2339	2444	1412	2136	1661	2309	1969	1820	1511	2440	2286	1638	151.797	133.122	143.595	153.558	125.561	131.9
ENSECAG00000014780	2999.43	2032.36	1971.48	2872.39	1810.82	2567.58	1973.37	2365.25	1573.34	1751.48	1680.15	1286.65	1166.38	1554.77	2318.2	1625.43	0.51237	0.00536303	0.0763424	XBP1	8	10108130	10114753	+	3363	protein_coding	X-box binding protein 1 [Source:HGNC Symbol;Acc:HGNC:12801]	bZIP	bZIP	2849	2450	1925	2743	1220	2510	1777	3035	1454	1582	1691	1648	1634	1505	71.4664	48.7462	46.9484	68.4662	43.0982	61.5739
ENSECAG00000010288	1613.95	992.123	1552.6	1644.06	1337.34	648.545	1079.41	452.787	603.799	1430.41	405.382	624.589	814.468	834.719	1266.86	738.022	0.779798	0.00730904	0.0900054	LRRK2	6	60224506	60356951	+	7587	protein_coding	leucine rich repeat kinase 2 [Source:VGNC Symbol;Acc:VGNC:19801]	-	-	1533	1196	1516	1570	901	634	972	581	558	1292	408	800	1141	808	17.0455	10.5478	16.3887	17.3703	14.1085	6.89396
ENSECAG00000024248	198.98	187.475	157.718	220.953	241.938	272.102	282.068	282.115	318.13	261.282	308.011	218.606	229.85	438.021	223.033	293.717	-0.396881	0.0379054	0.222284	OPA1	19	33025234	33104793	+	3058	protein_coding	OPA1, mitochondrial dynamin like GTPase [Source:VGNC Symbol;Acc:VGNC:21035]	-	-	189	226	154	211	163	266	254	362	294	236	310	280	322	424	5.21388	4.94507	4.13047	5.79192	6.33252	7.17619
Moderate vs Severe_deg-ER strss
Gene_id	Moderate49	Moderate50	Moderate56	Moderate59	Moderate35	Moderate58	Moderate60	Severe3	Severe18	Severe64	Severe57	Severe32	Severe55	Severe63	Moderate	Severe	log2FoldChange	pvalue	padj	gene_name	gene_chr	gene_start	gene_end	gene_strand	gene_length	gene_biotype	gene_description	Subfamily	Family	Moderate49_count	Moderate50_count	Moderate56_count	Moderate59_count	Moderate35_count	Moderate58_count	Moderate60_count	Severe3_count	Severe18_count	Severe64_count	Severe57_count	Severe32_count	Severe55_count	Severe63_count	Moderate49_fpkm	Moderate50_fpkm	Moderate56_fpkm	Moderate59_fpkm	Moderate35_fpkm	Moderate58_fpkm
ENSECAG00000011090	4220.76	5366.95	7071.63	8774.24	5166.96	6116.49	7266.91	1935.9	4971.98	4280.66	2758.4	2911.61	3081.74	2998.23	6283.42	3276.93	0.939355	2.44431e-05	0.0286285	PTPN18	18	211051	255397	+	1982	protein_coding	protein tyrosine phosphatase, non-receptor type 18 [Source:VGNC Symbol;Acc:VGNC:22015]	-	-	3372	5898	5769	7671	4933	6612	7116	2466	4563	3860	2758	3703	4319	2896	171.093	217.75	285.48	348.991	210.739	248.792
ENSECAG00000010288	906.237	1235.73	1207.41	2077.18	1306.14	1156.32	1988.29	456.105	608.014	1432.8	408.059	629.028	814.138	836.523	1411.04	740.667	0.930253	0.00107877	0.16694	LRRK2	6	60224506	60356951	+	7587	protein_coding	leucine rich repeat kinase 2 [Source:VGNC Symbol;Acc:VGNC:19801]	-	-	724	1358	985	1816	1247	1250	1947	581	558	1292	408	800	1141	808	9.59659	13.0974	12.7334	21.583	13.9166	12.2871
ENSECAG00000007010	48.8166	5.45977	120.128	82.355	125.691	1.85012	56.1664	852.548	624.358	150.821	877.127	44.8183	2.85412	587.015	62.9239	448.506	-2.83423	0.00265736	0.244826	CLU	2	56547399	56619680	-	1681	protein_coding	Equus caballus clusterin (CLU), mRNA. [Source:RefSeq mRNA;Acc:NM_001081944]	-	-	39	6	98	72	120	2	55	1086	573	136	877	57	4	567	2.33316	0.26118	5.71791	3.86216	6.04436	0.0887299
Moderate vs Control_deg-ER stress
Gene_id	Moderate49	Moderate50	Moderate56	Moderate59	Moderate35	Moderate58	Moderate60	Control9	Control31	Control37	Control38	Control46	Control1	Control39	Moderate	Control	log2FoldChange	pvalue	padj	gene_name	gene_chr	gene_start	gene_end	gene_strand	gene_length	gene_biotype	gene_description	Subfamily	Family	Moderate49_count	Moderate50_count	Moderate56_count	Moderate59_count	Moderate35_count	Moderate58_count	Moderate60_count	Control9_count	Control31_count	Control37_count	Control38_count	Control46_count	Control1_count	Control39_count	Moderate49_fpkm	Moderate50_fpkm	Moderate56_fpkm	Moderate59_fpkm	Moderate35_fpkm	Moderate58_fpkm
ENSECAG00000017223	1308.16	229.449	380.382	209.098	721.099	200.472	206.82	178.816	136.713	351.102	295.557	202.012	145.456	144.349	465.068	207.715	1.16219	0.00509253	0.264918	BCL2L1	22	23334139	23376133	-	1173	protein_coding	BCL2 like 1 [Source:VGNC Symbol;Acc:VGNC:15791]	-	-	1088	264	327	196	713	226	212	176	132	377	290	194	180	150	93.278	16.4688	27.3419	15.0669	51.467	14.3687
ENSECAG00000012492	447.275	373.723	411.789	347.785	491.52	433.765	388.275	385.064	360.424	317.575	314.921	385.28	334.548	340.664	413.448	348.354	0.247355	0.0186273	0.394102	UBE2J1	10	42734584	42758609	-	2545	protein_coding	ubiquitin conjugating enzyme E2 J1 [Source:VGNC Symbol;Acc:VGNC:24721]	-	-	372	430	354	326	486	489	398	379	348	341	309	370	414	354	14.6995	12.3634	13.6425	11.5504	16.1691	14.3294
ENSECAG00000007010	46.8918	5.21474	113.998	76.8115	121.363	1.77409	53.6561	10.16	4.14281	53.0844	7.13414	5.20649	13.7375	33.6814	59.9585	18.1638	1.71967	0.0304841	0.454564	CLU	2	56547399	56619680	-	1681	protein_coding	Equus caballus clusterin (CLU), mRNA. [Source:RefSeq mRNA;Acc:NM_001081944]	-	-	39	6	98	72	120	2	55	10	4	57	7	5	17	35	2.33316	0.26118	5.71791	3.86216	6.04436	0.0887299
ENSECAG00000022985	293.374	153.835	110.508	194.162	489.498	198.698	114.141	201.168	119.106	158.322	88.6672	134.327	132.526	163.596	222.031	142.53	0.639108	0.0383598	0.487642	USP14	8	43792907	43839139	+	1734	protein_coding	ubiquitin specific peptidase 14 [Source:VGNC Symbol;Acc:VGNC:24832]	-	-	244	177	95	182	484	224	117	198	115	170	87	129	164	170	14.1511	7.46931	5.37345	9.4643	23.6338	9.634
ENSECAG00000009722	194.781	75.6138	126.794	58.6754	230.59	124.186	116.092	199.136	61.1064	46.5653	62.1689	82.2625	60.6065	36.5684	132.39	78.3449	0.757232	0.0412891	0.503602	YOD1	5	3273118	3275205	-	1047	protein_coding	YOD1 deubiquitinase [Source:HGNC Symbol;Acc:HGNC:25035]	-	-	162	87	109	55	228	140	119	196	59	50	61	79	75	38	15.5603	6.08036	10.2108	4.73677	18.4385	9.97216
Mild vs Moderate_deg-ER Stress
Gene_id	Mild36	Mild62	Mild67	Mild34	Mild42	Mild51	Mild10	Moderate49	Moderate50	Moderate56	Moderate59	Moderate35	Moderate58	Moderate60	Mild	Moderate	log2FoldChange	pvalue	padj	gene_name	gene_chr	gene_start	gene_end	gene_strand	gene_length	gene_biotype	gene_description	Subfamily	Family	Mild36_count	Mild62_count	Mild67_count	Mild34_count	Mild42_count	Mild51_count	Mild10_count	Moderate49_count	Moderate50_count	Moderate56_count	Moderate59_count	Moderate35_count	Moderate58_count	Moderate60_count	Mild36_fpkm	Mild62_fpkm	Mild67_fpkm	Mild34_fpkm	Mild42_fpkm	Mild51_fpkm
ENSECAG00000013078	4.88231	11.5197	1.88668	2.93397	1.36883	5.75231	5.18723	0	20.914	5.65806	10.3765	1.96214	18.1385	33.1805	4.79015	12.8899	-1.41174	0.0422517	0.999815	STXBP1	25	31639631	31702301	+	2384	protein_coding	syntaxin binding protein 1 [Source:VGNC Symbol;Acc:VGNC:23736]	-	-	5	15	2	3	1	6	5	0	25	5	10	2	21	35	0.17693	0.421004	0.0688082	0.105631	0.0498334	0.207632
Mild vs Control_deg_all-ER stress
Gene_id	Mild36	Mild62	Mild67	Mild34	Mild42	Mild51	Mild10	Control9	Control31	Control37	Control38	Control46	Control1	Control39	Mild	Control	log2FoldChange	pvalue	padj	gene_name	gene_chr	gene_start	gene_end	gene_strand	gene_length	gene_biotype	gene_description	Subfamily	Family	Mild36_count	Mild62_count	Mild67_count	Mild34_count	Mild42_count	Mild51_count	Mild10_count	Control9_count	Control31_count	Control37_count	Control38_count	Control46_count	Control1_count	Control39_count	Mild36_fpkm	Mild62_fpkm	Mild67_fpkm	Mild34_fpkm	Mild42_fpkm	Mild51_fpkm
ENSECAG00000016920	266.189	275.042	228.637	263.287	284.162	261.131	301.871	242.624	218.922	219.374	243.466	209.985	214.279	249.256	268.617	228.272	0.233718	0.0150183	0.376164	BFAR	13	31568145	31593542	-	2154	protein_coding	bifunctional apoptosis regulator [Source:VGNC Symbol;Acc:VGNC:15818]	-	-	268	347	237	265	201	267	283	240	212	236	240	202	265	260	10.496	10.7792	9.02442	10.3271	11.0861	10.2262
ENSECAG00000022985	127.135	129.199	139.883	184.798	424.123	247.439	237.87	200.165	118.755	158.024	88.2563	134.099	132.61	162.975	212.921	142.126	0.579109	0.0347672	0.48241	USP14	8	43792907	43839139	+	1734	protein_coding	ubiquitin specific peptidase 14 [Source:VGNC Symbol;Acc:VGNC:24832]	-	-	128	163	145	186	300	253	223	198	115	170	87	129	164	170	6.22727	6.28985	6.8586	9.00412	20.5541	12.0371
ENSECAG00000017552	7.94593	13.4747	5.78828	13.9095	11.3099	11.7362	10.6668	9.0984	6.1959	6.50685	7.10108	4.15811	7.2774	2.87603	10.6902	6.17339	0.791565	0.0351892	0.483015	CREB3L4	5	40245551	40249420	-	1182	protein_coding	cAMP responsive element binding protein 3 like 4 [Source:VGNC Symbol;Acc:VGNC:16856]	bZIP	bZIP	8	17	6	14	8	12	10	9	6	7	7	4	9	3	0.570964	0.96235	0.416342	0.994232	0.80408	0.837555
ENSECAG00000017223	191.696	157.733	187.154	142.076	1174.82	569.208	298.671	177.924	136.31	350.44	294.188	201.668	145.548	143.801	388.765	207.126	0.906821	0.0365196	0.486824	BCL2L1	22	23334139	23376133	-	1173	protein_coding	BCL2 like 1 [Source:VGNC Symbol;Acc:VGNC:15791]	-	-	193	199	194	143	831	582	280	176	132	377	290	194	180	150	13.8802	11.3516	13.565	10.2333	84.1646	40.9331
FPKM (Fragments Per Kilobase per Million mapped fragments); differentially expressed genes (DEGs)
[truncated: 8 more columns]

## Sheet: Supp. Table S3 (Sev vs. Cont)
Supplemental Table S3. Details on correlation analysis in Severe vs. Control group
Foal_id	Sepsis Score	Culture +	Mortality rate	ENSECAG00000007010 (CLU)	ENSECAG00000017223 (BCL2L1)	ENSECAG00000022985 (USP14)	ENSECAG00000014780 (XBP1)	ENSECAG00000011366 (HERPUD1)	ENSECAG00000010288 (LRRK2)	ENSECAG00000016920 (BFAR)	ENSECAG00000024248 (OPA1)	ENSECAG00000009722 (YOD1)	ENSECAG00000012492 (UBE2J1)	ENSECAG00000019772 (PTPN1)	ENSECAG00000000184 (CREB3)	ENSECAG00000012386 (SELENOS)	SOD/CAT	SOD/(GPx+CAT)	GR/GPx	SOD+CAT+GPx+GR	ROS	LPx
Severe3	18	1	1	871.662	689.464	472.752	2436	1853.28	466.331	321.857	290.554	218.317	496.028	4337.44	446.265	360.383	1401.32	647.552	34.6804	3.23032	0.352725	319.971
Severe18	18	1	0	633.753	442.411	249.962	1608.16	2177.77	617.163	321.854	325.172	172.54	510.984	6256.79	476.697	446.835	1201.59	426.59	55.3803	3.99261	10.2724	250.073
Severe64	19	1	0	154.738	860.162	416.428	1799.97	2070.76	1470.01	283.307	268.516	186.596	466.49	7014.42	370.916	256.001	1481.9	419.74	24.4999	3.48382	11.6233	295.345
Severe57	28	1	1	897.037	1250.94	440.847	1729.63	1545.52	417.322	291.511	317.083	213.775	415.276	6125.83	397.887	251.62	4004.05	580.646	0.124373	2.14355	0.241074	755.858
Severe32	21	1	1	46.1762	283.538	202.527	1335.06	1976.67	648.087	244.653	226.83	68.0491	393.713	2696.04	345.916	136.098	1782.74	828.234	0.919393	3.11715	19.16	347.997
Severe55	24	1	0	2.95368	164.668	186.82	1206.58	1688.03	842.537	290.937	237.771	52.4278	375.856	1413.34	294.629	210.45	1109.18	377.687	24.6454	3.35036	12.4156	302.891
Severe63	29	1	0	602.167	557.562	151.869	1598.34	1739.59	858.115	319.669	450.298	201.784	413.127	5905.91	390.825	237.893	1426.13	383.122	21.5161	3.2115	16.1869	313.587
Control9	0	0	0	10.7723	189.592	213.291	2283.72	1922.85	950.116	258.535	261.767	211.137	408.27	4940.17	259.612	547.232	22.1615	21.3126	87.3142	5.62883	3.21029	135.484
Control31	3	0	0	4.47325	147.617	128.606	2677.24	2739.86	1582.41	237.082	197.941	65.9804	389.172	2926.62	297.471	511.068	15.5788	15.0251	208.532	6.0265	1.682	138.718
Control37	3	0	0	56.8931	376.293	169.681	2412.47	2407.48	997.127	235.557	228.571	49.9062	340.361	3480.46	368.308	337.366	31.8047	29.8212	55.0561	4.32516	3.5	140.459
Control38	0	0	0	7.70704	319.292	95.7875	2447.54	3188.51	1060.27	264.241	157.444	67.1614	340.211	2479.47	388.655	463.524	17.4725	16.8173	82.7197	4.61862	1.36235	134.323
Control46	0	0	0	5.57798	216.426	143.912	2049.35	2317.09	1392.27	225.351	298.98	88.1322	412.771	3309.98	296.749	309.02	14.6393	14.1609	84.7075	4.94569	1.37838	133.396
Control1	3	0	0	14.6486	155.103	141.316	2029.26	2171.44	1442.46	228.346	185.262	64.6262	356.737	1962.91	303.312	299.866	26.6609	24.9273	238.675	6.32289	1.4682	131.894
Control39	3	0	0	36.2448	155.335	176.046	2333.13	2450.15	1777.03	269.247	144.979	39.3515	366.59	2030.74	327.239	481.538	27.1842	25.6751	40.5973	5.91155	1.30862	138.884
Culture (+): Yes (1); Culture (-): No (0)
Pearson correlation coefficient (r)
	Sepsis Score	Culture +	Mortality rate	CLU	BCL2L1	USP14	XBP1	HERPUD1	LRRK2	BFAR	OPA1	YOD1	UBE2J1	PTPN1	CREB3	SELENOS	SOD/CAT	SOD/(GPx+CAT)	GR/GPx	SOD+CAT+GPx+GR	ROS	LPx
Sepsis Score	1	0.954919	0.494105	0.663103	0.633447	0.540291	-0.751359	-0.746068	-0.631971	0.718674	0.646988	0.491797	0.463116	0.468849	0.484507	-0.674669	0.848602	0.849276	-0.631058	-0.867045	0.626133	0.795597
Culture +	0.954919	1	0.522233	0.657242	0.611637	0.632843	-0.733198	-0.696101	-0.664228	0.757669	0.599088	0.536019	0.636047	0.509211	0.57133	-0.620001	0.798628	0.914482	-0.656654	-0.869051	0.641421	0.717355
Mortality rate	0.494105	0.522233	1	0.572539	0.542836	0.633859	-0.192897	-0.452765	-0.658818	0.235952	0.147831	0.336747	0.293769	0.137606	0.364867	-0.418552	0.714285	0.785855	-0.427504	-0.615595	0.0477064	0.712655
CLU	0.663103	0.657242	0.572539	1	0.772447	0.706185	-0.174021	-0.529381	-0.68938	0.779924	0.66379	0.754532	0.664522	0.641035	0.772669	-0.161161	0.732304	0.610444	-0.420118	-0.650086	-0.0094762	0.710991
BCL2L1	0.633447	0.611637	0.542836	0.772447	1	0.823078	-0.198966	-0.467239	-0.498036	0.528728	0.498304	0.696735	0.473677	0.743003	0.596971	-0.342859	0.848596	0.567969	-0.512843	-0.743023	0.000367928	0.837826
USP14	0.540291	0.632843	0.633859	0.706185	0.823078	1	-0.130639	-0.565342	-0.467802	0.547912	0.319576	0.705029	0.686413	0.614158	0.497519	-0.230976	0.708988	0.645544	-0.47169	-0.612724	-0.055105	0.680825
XBP1	-0.751359	-0.733198	-0.192897	-0.174021	-0.198966	-0.130639	1	0.648796	0.425958	-0.347912	-0.435545	-0.125537	-0.217229	-0.171398	-0.113815	0.751856	-0.559816	-0.631848	0.501461	0.609068	-0.785656	-0.497963
HERPUD1	-0.746068	-0.696101	-0.452765	-0.529381	-0.467239	-0.565342	0.648796	1	0.552664	-0.471223	-0.62634	-0.572257	-0.420084	-0.400305	-0.0812011	0.570342	-0.677134	-0.636256	0.469399	0.596858	-0.381311	-0.662499
LRRK2	-0.631971	-0.664228	-0.658818	-0.68938	-0.498036	-0.467802	0.425958	0.552664	1	-0.567101	-0.514689	-0.530936	-0.401963	-0.356941	-0.565352	0.339901	-0.666582	-0.717749	0.546857	0.76946	-0.267993	-0.646461
BFAR	0.718674	0.757669	0.235952	0.779924	0.528728	0.547912	-0.347912	-0.471223	-0.567101	1	0.594678	0.664981	0.668068	0.557858	0.709147	-0.0844597	0.535088	0.565577	-0.562941	-0.615263	0.296211	0.478513
OPA1	0.646988	0.599088	0.147831	0.66379	0.498304	0.319576	-0.435545	-0.62634	-0.514689	0.594678	1	0.724912	0.571374	0.71581	0.404212	-0.347227	0.499143	0.431421	-0.411418	-0.580403	0.40207	0.449906
YOD1	0.491797	0.536019	0.336747	0.754532	0.696735	0.705029	-0.125537	-0.572257	-0.530936	0.664981	0.724912	1	0.740444	0.864932	0.448971	-0.0024882	0.556994	0.44477	-0.35389	-0.482395	0.0640447	0.515397
UBE2J1	0.463116	0.636047	0.293769	0.664522	0.473677	0.686413	-0.217229	-0.420084	-0.401963	0.668068	0.571374	0.740444	1	0.710751	0.587602	-0.0155108	0.414702	0.552922	-0.310476	-0.410492	0.189882	0.318362
PTPN1	0.468849	0.509211	0.137606	0.641035	0.743003	0.614158	-0.171398	-0.400305	-0.356941	0.557858	0.71581	0.864932	0.710751	1	0.532289	-0.0435012	0.535289	0.368922	-0.383374	-0.483034	0.193817	0.466666
CREB3	0.484507	0.57133	0.364867	0.772669	0.596971	0.497519	-0.113815	-0.0812011	-0.565352	0.709147	0.404212	0.448971	0.587602	0.532289	1	-0.0955707	0.47329	0.530012	-0.432988	-0.580202	0.125505	0.401058
SELENOS	-0.674669	-0.620001	-0.418552	-0.161161	-0.342859	-0.230976	0.751856	0.570342	0.339901	-0.0844597	-0.347227	-0.0024882	-0.0155108	-0.0435012	-0.0955707	1	-0.561517	-0.640013	0.429025	0.666951	-0.602094	-0.525802
SOD/CAT	0.848602	0.798628	0.714285	0.732304	0.848596	0.708988	-0.559816	-0.677134	-0.666582	0.535088	0.499143	0.556994	0.414702	0.535289	0.47329	-0.561517	1	0.80526	-0.595807	-0.85048	0.27894	0.987407
SOD/(GPx+CAT)	0.849276	0.914482	0.785855	0.610444	0.567969	0.645544	-0.631848	-0.636256	-0.717749	0.565577	0.431421	0.44477	0.552922	0.368922	0.530012	-0.640013	0.80526	1	-0.640089	-0.838834	0.571584	0.730021
GR/GPx	-0.631058	-0.656654	-0.427504	-0.420118	-0.512843	-0.47169	0.501461	0.469399	0.546857	-0.562941	-0.411418	-0.35389	-0.310476	-0.383374	-0.432988	0.429025	-0.595807	-0.640089	1	0.80498	-0.456397	-0.557034
SOD+CAT+GPx+GR	-0.867045	-0.869051	-0.615595	-0.650086	-0.743023	-0.612724	0.609068	0.596858	0.76946	-0.615263	-0.580403	-0.482395	-0.410492	-0.483034	-0.580202	0.666951	-0.85048	-0.838834	0.80498	1	-0.477823	-0.811706
ROS	0.626133	0.641421	0.0477064	-0.0094762	0.000367928	-0.055105	-0.785656	-0.381311	-0.267993	0.296211	0.40207	0.0640447	0.189882	0.193817	0.125505	-0.602094	0.27894	0.571584	-0.456397	-0.477823	1	0.170111
LPx	0.795597	0.717355	0.712655	0.710991	0.837826	0.680825	-0.497963	-0.662499	-0.646461	0.478513	0.449906	0.515397	0.318362	0.466666	0.401058	-0.525802	0.987407	0.730021	-0.557034	-0.811706	0.170111	1
Positive significant correlations are marked in blue, and negative significant correlations are in red.
Correlation (p-values)
	Sepsis Score	Culture +	Mortality rate	CLU	BCL2L1	USP14	XBP1	HERPUD1	LRRK2	BFAR	OPA1	YOD1	UBE2J1	PTPN1	CREB3	SELENOS	SOD/CAT	SOD/(GPx+CAT)	GR/GPx	SOD+CAT+GPx+GR	ROS	LPx
Sepsis Score		1.0993e-07	0.0725171	0.00973914	0.0150125	0.0460885	0.0019479	0.00218262	0.0153224	0.00378007	0.0123877	0.0740697	0.0953777	0.090814	0.0791304	0.00812504	0.000124443	0.000121344	0.0155165	5.95195e-05	0.0165961	0.000667093
Culture +	1.0993e-07		0.0554046	0.0106461	0.0201064	0.0151386	0.00284773	0.0056878	0.00957204	0.00169461	0.0235747	0.0481808	0.0144783	0.0629178	0.0328244	0.0180188	0.000614212	4.687e-06	0.0107406	5.4577e-05	0.0134202	0.00387538
Mortality rate	0.0725171	0.0554046		0.0323728	0.0448738	0.0149268	0.508796	0.104016	0.0103961	0.416731	0.614016	0.239074	0.308002	0.638989	0.199595	0.136366	0.00410449	0.000862266	0.127324	0.019097	0.871346	0.00423031
CLU	0.00973914	0.0106461	0.0323728		0.00120295	0.00476012	0.551851	0.0515679	0.0063804	0.00100187	0.0096369	0.00181703	0.00952878	0.0134942	0.00119653	0.582041	0.00289923	0.0204182	0.134755	0.01184	0.974351	0.00436192
BCL2L1	0.0150125	0.0201064	0.0448738	0.00120295		0.000298932	0.495288	0.0920801	0.0699251	0.05191	0.069751	0.00562554	0.0870909	0.00232854	0.0242013	0.230116	0.000124472	0.0341039	0.0607526	0.00232753	0.999004	0.000183429
USP14	0.0460885	0.0151386	0.0149268	0.00476012	0.000298932		0.656212	0.0351295	0.0916358	0.0425218	0.265369	0.00485995	0.00670625	0.0194589	0.0702621	0.426909	0.00452459	0.0126494	0.0886098	0.019825	0.851581	0.007355
XBP1	0.0019479	0.00284773	0.508796	0.551851	0.495288	0.656212		0.0120656	0.128856	0.222868	0.119555	0.668927	0.45567	0.557953	0.698448	0.00192694	0.0373616	0.0153483	0.0677209	0.0207827	0.000866688	0.0699725
HERPUD1	0.00218262	0.0056878	0.104016	0.0515679	0.0920801	0.0351295	0.0120656		0.0404027	0.0889695	0.0165496	0.0324779	0.134789	0.156105	0.782583	0.033197	0.00780958	0.0144361	0.0903843	0.0242351	0.178556	0.00982973
LRRK2	0.0153224	0.00957204	0.0103961	0.0063804	0.0699251	0.0916358	0.128856	0.0404027		0.0344403	0.0596733	0.0507591	0.154238	0.210275	0.0351258	0.234425	0.00922967	0.00384669	0.0430029	0.00129175	0.354262	0.0124827
BFAR	0.00378007	0.00169461	0.416731	0.00100187	0.05191	0.0425218	0.222868	0.0889695	0.0344403		0.0248944	0.00946154	0.00901845	0.0381767	0.00451148	0.77406	0.0486455	0.035037	0.036087	0.01918	0.303808	0.08347
OPA1	0.0123877	0.0235747	0.614016	0.0096369	0.069751	0.265369	0.119555	0.0165496	0.0596733	0.0248944		0.00335414	0.0328079	0.00398936	0.151729	0.223842	0.069207	0.123498	0.143873	0.0295477	0.154118	0.106494
YOD1	0.0740697	0.0481808	0.239074	0.00181703	0.00562554	0.00485995	0.668927	0.0324779	0.0507591	0.00946154	0.00335414		0.00245614	6.51134e-05	0.107313	0.993264	0.0385404	0.111047	0.214478	0.0806405	0.827808	0.0592627
UBE2J1	0.0953777	0.0144783	0.308002	0.00952878	0.0870909	0.00670625	0.45567	0.134789	0.154238	0.00901845	0.0328079	0.00245614		0.0043812	0.0271266	0.958029	0.140384	0.0402902	0.279977	0.144867	0.515568	0.267291
PTPN1	0.090814	0.0629178	0.638989	0.0134942	0.00232854	0.0194589	0.557953	0.156105	0.210275	0.0381767	0.00398936	6.51134e-05	0.0043812		0.0500635	0.882611	0.0485452	0.194269	0.176023	0.0801816	0.506738	0.0925334
CREB3	0.0791304	0.0328244	0.199595	0.00119653	0.0242013	0.0702621	0.698448	0.782583	0.0351258	0.00451148	0.151729	0.107313	0.0271266	0.0500635		0.745183	0.0873849	0.0512383	0.12199	0.0296178	0.669006	0.155255
SELENOS	0.00812504	0.0180188	0.136366	0.582041	0.230116	0.426909	0.00192694	0.033197	0.234425	0.77406	0.223842	0.993264	0.958029	0.882611	0.745183		0.0366635	0.0136915	0.12583	0.00917688	0.0227057	0.0534638
SOD/CAT	0.000124443	0.000614212	0.00410449	0.00289923	0.000124472	0.00452459	0.0373616	0.00780958	0.00922967	0.0486455	0.069207	0.0385404	0.140384	0.0485452	0.0873849	0.0366635		0.000510209	0.0245514	0.000115959	0.334172	5.60392e-11
SOD/(GPx+CAT)	0.000121344	4.687e-06	0.000862266	0.0204182	0.0341039	0.0126494	0.0153483	0.0144361	0.00384669	0.035037	0.123498	0.111047	0.0402902	0.194269	0.0512383	0.0136915	0.000510209		0.0136768	0.000177103	0.0327294	0.00303417
GR/GPx	0.0155165	0.0107406	0.127324	0.134755	0.0607526	0.0886098	0.0677209	0.0903843	0.0430029	0.036087	0.143873	0.214478	0.279977	0.176023	0.12199	0.12583	0.0245514	0.0136768		0.000514281	0.100926	0.0385236
SOD+CAT+GPx+GR	5.95195e-05	5.4577e-05	0.019097	0.01184	0.00232753	0.019825	0.0207827	0.0242351	0.00129175	0.01918	0.0295477	0.0806405	0.144867	0.0801816	0.0296178	0.00917688	0.000115959	0.000177103	0.000514281		0.0839801	0.00042317
ROS	0.0165961	0.0134202	0.871346	0.974351	0.999004	0.851581	0.000866688	0.178556	0.354262	0.303808	0.154118	0.827808	0.515568	0.506738	0.669006	0.0227057	0.334172	0.0327294	0.100926	0.0839801		0.560959
LPx	0.000667093	0.00387538	0.00423031	0.00436192	0.000183429	0.007355	0.0699725	0.00982973	0.0124827	0.08347	0.106494	0.0592627	0.267291	0.0925334	0.155255	0.0534638	5.60392e-11	0.00303417	0.0385236	0.00042317	0.560959
A threshold for minimal statistical significance was established at P < 0.05, marked in green.

## Sheet: Supp. Table S4A (Mild vs. Sev)
Supplemental Table S4A. Details on correlation analysis in Mild vs. Severe group
Foal_id	Sepsis Score	Culture +	Mortality rate	ENSECAG00000007010 (CLU)	ENSECAG00000014780 (XBP1)	ENSECAG00000011366 (HERPUD1)	ENSECAG00000010288 (LRRK2)	ENSECAG00000011090 (PTPN18)	ENSECAG00000024248 (OPA1)	SOD/CAT	SOD/(GPx+CAT)	GR/GPx	SOD+CAT+GPx+GR	ROS	LPx
Mild36	5	0	0	28.4257	2999.43	2530.94	1613.95	5942.02	198.98	15.5633	15.0605	248.14	6.86734	3.62	156.203
Mild62	5	1	0	5.80674	2032.36	2204.9	992.123	4853.61	187.475	38.6463	35.5327	44.7277	4.17759	4.03116	159.778
Mild67	4	0	0	21.507	1971.48	2395.47	1552.6	7940.18	157.718	15.2682	14.8013	317.437	7.07106	3.46	148.424
Mild34	6	1	0	23.0378	2872.39	2559.29	1644.06	5431.68	220.953	159.611	119.211	82.3586	4.43649	4.05867	164.919
Mild42	9	1	0	38.5913	1810.82	2095.8	1337.34	7351.64	241.938	247.839	156.087	0.0112963	3.898	5.15	175.952
Mild51	7	1	0	57.2847	2567.58	2185	648.545	5735.63	272.102	215.49	131.908	41.4335	4.09292	4.49	170.64
Mild10	7	1	0	16.6576	1973.37	1844.55	1079.41	6485.35	282.068	193.135	136.221	69.9493	4.24231	4.61491	167.489
Severe3	18	1	1	846.345	2365.25	1799.46	452.787	1921.81	282.115	1401.32	647.552	34.6804	3.23032	0.352725	319.971
Severe18	18	1	0	620.03	1573.34	2130.61	603.799	4937.51	318.13	1201.59	426.59	55.3803	3.99261	10.2724	250.073
Severe64	19	1	0	150.569	1751.48	2014.97	1430.41	4273.51	261.282	1481.9	419.74	24.4999	3.48382	11.6233	295.345
Severe57	28	1	1	871.373	1680.15	1501.31	405.382	2740.31	308.011	4004.05	580.646	0.124373	2.14355	0.241074	755.858
Severe32	21	1	1	44.502	1286.65	1905	624.589	2891.07	218.606	1782.74	828.234	0.919393	3.11715	19.16	347.997
Severe55	24	1	0	2.85528	1166.38	1631.79	814.468	3082.99	229.85	1109.18	377.687	24.6454	3.35036	12.4156	302.891
Severe63	29	1	0	585.75	1554.77	1692.17	834.719	2991.77	438.021	1426.13	383.122	21.5161	3.2115	16.1869	313.587
Culture (+): Yes (1); Culture (-): No (0)
Pearson correlation coefficient (r)
	Sepsis Score	Culture +	Mortality rate	CLU	XBP1	HERPUD1	LRRK2	PTPN18	OPA1	SOD/CAT	SOD/(GPx+CAT)	GR/GPx	SOD+CAT+GPx+GR	ROS	LPx
Sepsis Score	1	0.455938	0.479645	0.647755	-0.682225	-0.828937	-0.628562	-0.815398	0.668419	0.841148	0.801738	-0.576359	-0.747776	0.510552	0.774072
Culture +	0.455938	1	0.213201	0.268422	-0.392746	-0.554884	-0.556852	-0.500717	0.489433	0.36089	0.477392	-0.954603	-0.897327	0.260635	0.30391
Mortality rate	0.479645	0.213201	1	0.569066	-0.190214	-0.497125	-0.623238	-0.655897	0.0876425	0.714969	0.800187	-0.326012	-0.504487	-0.0498386	0.709821
CLU	0.647755	0.268422	0.569066	1	-0.166341	-0.54489	-0.64921	-0.614137	0.663575	0.72355	0.58346	-0.312465	-0.509039	-0.148848	0.692722
XBP1	-0.682225	-0.392746	-0.190214	-0.166341	1	0.703941	0.453492	0.365526	-0.285439	-0.491346	-0.555112	0.458325	0.535199	-0.644034	-0.419333
HERPUD1	-0.828937	-0.554884	-0.497125	-0.54489	0.703941	1	0.731014	0.683992	-0.585017	-0.737616	-0.673408	0.645365	0.793647	-0.265091	-0.720836
LRRK2	-0.628562	-0.556852	-0.623238	-0.64921	0.453492	0.731014	1	0.693116	-0.498858	-0.6327	-0.697231	0.605707	0.714733	-0.136893	-0.60075
PTPN18	-0.815398	-0.500717	-0.655897	-0.614137	0.365526	0.683992	0.693116	1	-0.459012	-0.715676	-0.817666	0.590022	0.736483	-0.329306	-0.663741
OPA1	0.668419	0.489433	0.0876425	0.663575	-0.285439	-0.585017	-0.498858	-0.459012	1	0.459848	0.384253	-0.507702	-0.572546	0.294857	0.39442
SOD/CAT	0.841148	0.36089	0.714969	0.72355	-0.491346	-0.737616	-0.6327	-0.715676	0.459848	1	0.780755	-0.487507	-0.710181	0.138026	0.982125
SOD/(GPx+CAT)	0.801738	0.477392	0.800187	0.58346	-0.555112	-0.673408	-0.697231	-0.817666	0.384253	0.780755	1	-0.582751	-0.725957	0.447958	0.684003
GR/GPx	-0.576359	-0.954603	-0.326012	-0.312465	0.458325	0.645365	0.605707	0.590022	-0.507702	-0.487507	-0.582751	1	0.947468	-0.323021	-0.433726
SOD+CAT+GPx+GR	-0.747776	-0.897327	-0.504487	-0.509039	0.535199	0.793647	0.714733	0.736483	-0.572546	-0.710181	-0.725957	0.947468	1	-0.286264	-0.663835
ROS	0.510552	0.260635	-0.0498386	-0.148848	-0.644034	-0.265091	-0.136893	-0.329306	0.294857	0.138026	0.447958	-0.323021	-0.286264	1	0.00733198
LPx	0.774072	0.30391	0.709821	0.692722	-0.419333	-0.720836	-0.60075	-0.663741	0.39442	0.982125	0.684003	-0.433726	-0.663835	0.00733198	1
Positive significant correlations are marked in blue, and negative significant correlations are in red.
Correlation (p-values)
	Sepsis Score	Culture +	Mortality rate	CLU	XBP1	HERPUD1	LRRK2	PTPN18	OPA1	SOD/CAT	SOD/(GPx+CAT)	GR/GPx	SOD+CAT+GPx+GR	ROS	LPx
Sepsis Score		0.101313	0.0826375	0.0122503	0.00718812	0.000247552	0.0160567	0.000378979	0.00896914	0.000163239	0.000563514	0.0309765	0.00210454	0.0621118	0.00115673
Culture +	0.101313		0.464273	0.353463	0.164804	0.03944	0.0386004	0.0681953	0.0756852	0.20491	0.0842993	1.14555e-07	1.35114e-05	0.368129	0.290804
Mortality rate	0.0826375	0.464273		0.0336824	0.514822	0.0705196	0.0172567	0.0108631	0.765759	0.00405254	0.000588362	0.255319	0.0658154	0.865642	0.00445633
CLU	0.0122503	0.353463	0.0336824		0.5698	0.0439109	0.0119929	0.0194642	0.0096688	0.00344375	0.0285007	0.276745	0.0630219	0.611553	0.00602828
XBP1	0.00718812	0.164804	0.514822	0.5698		0.0049555	0.103392	0.198725	0.322554	0.0743764	0.0393419	0.099312	0.0485899	0.0129277	0.135561
HERPUD1	0.000247552	0.03944	0.0705196	0.0439109	0.0049555		0.0029749	0.00698168	0.0279783	0.00260356	0.00829019	0.0126822	0.000703003	0.359697	0.00362791
LRRK2	0.0160567	0.0386004	0.0172567	0.0119929	0.103392	0.0029749		0.00598774	0.0693917	0.0151687	0.00557727	0.0216935	0.00407039	0.640745	0.0230912
PTPN18	0.000378979	0.0681953	0.0108631	0.0194642	0.198725	0.00698168	0.00598774		0.0987406	0.0039994	0.000353734	0.0263468	0.00266452	0.250265	0.0096441
OPA1	0.00896914	0.0756852	0.765759	0.0096688	0.322554	0.0279783	0.0693917	0.0987406		0.0980487	0.17495	0.063833	0.0323705	0.306128	0.162851
SOD/CAT	0.000163239	0.20491	0.00405254	0.00344375	0.0743764	0.00260356	0.0151687	0.0039994	0.0980487		0.000981291	0.0770191	0.00442715	0.637955	4.53231e-10
SOD/(GPx+CAT)	0.000563514	0.0842993	0.000588362	0.0285007	0.0393419	0.00829019	0.00557727	0.000353734	0.17495	0.000981291		0.0287411	0.00328661	0.108206	0.00698032
GR/GPx	0.0309765	1.14555e-07	0.255319	0.276745	0.099312	0.0126822	0.0216935	0.0263468	0.063833	0.0770191	0.0287411		2.70803e-07	0.259961	0.121284
SOD+CAT+GPx+GR	0.00210454	1.35114e-05	0.0658154	0.0630219	0.0485899	0.000703003	0.00407039	0.00266452	0.0323705	0.00442715	0.00328661	2.70803e-07		0.321094	0.00963021
ROS	0.0621118	0.368129	0.865642	0.611553	0.0129277	0.359697	0.640745	0.250265	0.306128	0.637955	0.108206	0.259961	0.321094		0.980154
LPx	0.00115673	0.290804	0.00445633	0.00602828	0.135561	0.00362791	0.0230912	0.0096441	0.162851	4.53231e-10	0.00698032	0.121284	0.00963021	0.980154
A threshold for minimal statistical significance was established at P < 0.05, marked in green.

## Sheet: Supp. Table S4B (Mod vs. Sev)
Supplemental Table S4B. Details on correlation analysis in Moderate vs. Severe group
Foal_id	Sepsis Score	Culture +	Mortality rate	CLU	LRRK2	PTPN18	SOD/CAT	SOD/(GPx+CAT)	GR/GPx	SOD+CAT+GPx+GR	ROS	LPx
Moderate49	12	1	0	48.8166	906.237	4220.76	467.04	250.581	26.7927	3.79814	6.83417	194.852
Moderate50	11	1	0	5.45977	1235.73	5366.95	459.199	234.026	27.8456	3.89855	6.34171	191.867
Moderate56	8	1	0	120.128	1207.41	7071.63	189.407	137.039	0.00893073	3.90989	4.79	172.05
Moderate59	10	0	0	82.355	2077.18	8774.24	142.712	114.102	116.373	4.50067	3.11	164.836
Moderate35	18	1	0	125.691	1306.14	5166.96	1157.46	439.498	50.0767	3.84828	10.724	255.131
Moderate58	11	1	0	1.85012	1156.32	6116.49	461.154	248.359	30.1777	3.84075	6.41713	193.359
Moderate60	12	0	0	56.1664	1988.29	7266.91	403.212	246.2	120.055	5.74781	4.9764	182.083
Severe3	18	1	1	852.548	456.105	1935.9	1401.32	647.552	34.6804	3.23032	0.352725	319.971
Severe18	18	1	0	624.358	608.014	4971.98	1201.59	426.59	55.3803	3.99261	10.2724	250.073
Severe64	19	1	0	150.821	1432.8	4280.66	1481.9	419.74	24.4999	3.48382	11.6233	295.345
Severe57	28	1	1	877.127	408.059	2758.4	4004.05	580.646	0.124373	2.14355	0.241074	755.858
Severe32	21	1	1	44.8183	629.028	2911.61	1782.74	828.234	0.919393	3.11715	19.16	347.997
Severe55	24	1	0	2.85412	814.138	3081.74	1109.18	377.687	24.6454	3.35036	12.4156	302.891
Severe63	29	1	0	587.015	836.523	2998.23	1426.13	383.122	21.5161	3.2115	16.1869	313.587
Culture (+): Yes (1); Culture (-): No (0)
Pearson correlation coefficient (r)
	Sepsis Score	Culture +	Mortality rate	CLU	LRRK2	PTPN18	SOD/CAT	SOD/(GPx+CAT)	GR/GPx	SOD+CAT+GPx+GR	ROS	LPx
Sepsis Score	1	0.382162	0.423682	0.571739	-0.60473	-0.777232	0.798736	0.655401	-0.396857	-0.687918	0.402115	0.747922
Culture +	0.382162	1	0.213201	0.242231	-0.784875	-0.686445	0.363273	0.424113	-0.899745	-0.738639	0.308075	0.304634
Mortality rate	0.423682	0.213201	1	0.558029	-0.606604	-0.608329	0.69936	0.822748	-0.375877	-0.598126	-0.147393	0.69731
CLU	0.571739	0.242231	0.558029	1	-0.613083	-0.532839	0.672519	0.469429	-0.196876	-0.517594	-0.299764	0.655062
LRRK2	-0.60473	-0.784875	-0.606604	-0.613083	1	0.856825	-0.628335	-0.68783	0.746713	0.802903	-0.149267	-0.593848
PTPN18	-0.777232	-0.686445	-0.608329	-0.532839	0.856825	1	-0.671972	-0.792774	0.654415	0.777167	-0.293926	-0.613609
SOD/CAT	0.798736	0.363273	0.69936	0.672519	-0.628335	-0.671972	1	0.706868	-0.461037	-0.766397	-0.00337962	0.982236
SOD/(GPx+CAT)	0.655401	0.424113	0.822748	0.469429	-0.68783	-0.792774	0.706868	1	-0.434616	-0.611412	0.337325	0.612122
GR/GPx	-0.396857	-0.899745	-0.375877	-0.196876	0.746713	0.654415	-0.461037	-0.434616	1	0.817769	-0.267358	-0.448042
SOD+CAT+GPx+GR	-0.687918	-0.738639	-0.598126	-0.517594	0.802903	0.777167	-0.766397	-0.611412	0.817769	1	-0.129491	-0.758508
ROS	0.402115	0.308075	-0.147393	-0.299764	-0.149267	-0.293926	-0.00337962	0.337325	-0.267358	-0.129491	1	-0.124495
LPx	0.747922	0.304634	0.69731	0.655062	-0.593848	-0.613609	0.982236	0.612122	-0.448042	-0.758508	-0.124495	1
Positive significant correlations are marked in blue, and negative significant correlations are in red.
Correlation (p-values)
	Sepsis Score	Culture +	Mortality rate	CLU	LRRK2	PTPN18	SOD/CAT	SOD/(GPx+CAT)	GR/GPx	SOD+CAT+GPx+GR	ROS	LPx
Sepsis Score		0.177508	0.131134	0.0326713	0.0219637	0.00107089	0.0006124	0.0109439	0.160034	0.00653938	0.154067	0.00209796
Culture +	0.177508		0.464273	0.404068	0.000884204	0.0067027	0.201715	0.1307	1.17744e-05	0.00254944	0.283909	0.289599
Mortality rate	0.131134	0.464273		0.038105	0.0214477	0.0209804	0.00537376	0.000302065	0.185343	0.0238578	0.61508	0.00556964
CLU	0.0326713	0.404068	0.038105		0.0197329	0.0497827	0.00840812	0.0903607	0.499921	0.0580023	0.297766	0.0109996
LRRK2	0.0219637	0.000884204	0.0214477	0.0197329		9.06951e-05	0.0161064	0.00654908	0.00215287	0.000545402	0.61054	0.0251486
PTPN18	0.00107089	0.0067027	0.0209804	0.0497827	9.06951e-05		0.00848142	0.000719563	0.0111061	0.00107262	0.30773	0.0195984
SOD/CAT	0.0006124	0.201715	0.00537376	0.00840812	0.0161064	0.00848142		0.00470187	0.0970713	0.00138814	0.990851	4.36722e-10
SOD/(GPx+CAT)	0.0109439	0.1307	0.000302065	0.0903607	0.00654908	0.000719563	0.00470187		0.120436	0.020165	0.238219	0.0199804
GR/GPx	0.160034	1.17744e-05	0.185343	0.499921	0.00215287	0.0111061	0.0970713	0.120436		0.000352624	0.355448	0.108131
SOD+CAT+GPx+GR	0.00653938	0.00254944	0.0238578	0.0580023	0.000545402	0.00107262	0.00138814	0.020165	0.000352624		0.659066	0.00166302
ROS	0.154067	0.283909	0.61508	0.297766	0.61054	0.30773	0.990851	0.238219	0.355448	0.659066		0.671533
LPx	0.00209796	0.289599	0.00556964	0.0109996	0.0251486	0.0195984	4.36722e-10	0.0199804	0.108131	0.00166302	0.671533
A threshold for minimal statistical significance was established at P < 0.05, marked in green.

## Sheet: Supp. Table S4C (Mod vs. Cont)
Supplemental Table S4C. Details on correlation analysis in Moderate vs. Control group
Foal_id	Sepsis Score	Culture +	CLU	BCL2L1	USP14	YOD1	UBE2J1	SOD/CAT	SOD/(GPx+CAT)	GR/GPx	SOD+CAT+GPx+GR	ROS	LPx
Moderate49	12	1	46.8918	1308.16	293.374	194.781	447.275	467.04	250.581	26.7927	3.79814	6.83417	194.852
Moderate50	11	1	5.21474	229.449	153.835	75.6138	373.723	459.199	234.026	27.8456	3.89855	6.34171	191.867
Moderate56	8	1	113.998	380.382	110.508	126.794	411.789	189.407	137.039	0.00893073	3.90989	4.79	172.05
Moderate59	10	0	76.8115	209.098	194.162	58.6754	347.785	142.712	114.102	116.373	4.50067	3.11	164.836
Moderate35	18	1	121.363	721.099	489.498	230.59	491.52	1157.46	439.498	50.0767	3.84828	10.724	255.131
Moderate58	11	1	1.77409	200.472	198.698	124.186	433.765	461.154	248.359	30.1777	3.84075	6.41713	193.359
Moderate60	12	0	53.6561	206.82	114.141	116.092	388.275	403.212	246.2	120.055	5.74781	4.9764	182.083
Control9	0	0	10.16	178.816	201.168	199.136	385.064	22.1615	21.3126	87.3142	5.62883	3.21029	135.484
Control31	3	0	4.14281	136.713	119.106	61.1064	360.424	15.5788	15.0251	208.532	6.0265	1.682	138.718
Control37	3	0	53.0844	351.102	158.322	46.5653	317.575	31.8047	29.8212	55.0561	4.32516	3.5	140.459
Control38	0	0	7.13414	295.557	88.6672	62.1689	314.921	17.4725	16.8173	82.7197	4.61862	1.36235	134.323
Control46	0	0	5.20649	202.012	134.327	82.2625	385.28	14.6393	14.1609	84.7075	4.94569	1.37838	133.396
Control1	3	0	13.7375	145.456	132.526	60.6065	334.548	26.6609	24.9273	238.675	6.32289	1.4682	131.894
Control39	3	0	33.6814	144.349	163.596	36.5684	340.664	27.1842	25.6751	40.5973	5.91155	1.30862	138.884
Culture (+): Yes (1); Culture (-): No (0)
Pearson correlation coefficient (r)
	Sepsis Score	Culture +	CLU	BCL2L1	USP14	YOD1	UBE2J1	SOD/CAT	SOD/(GPx+CAT)	GR/GPx	SOD+CAT+GPx+GR	ROS	LPx
Sepsis Score	1	0.71686	0.590853	0.497609	0.656819	0.514575	0.732152	0.89959	0.958633	-0.342517	-0.561061	0.897021	0.952338
Culture +	0.71686	1	0.355587	0.563027	0.504923	0.555949	0.765009	0.720686	0.764426	-0.632782	-0.782832	0.818281	0.789258
CLU	0.590853	0.355587	1	0.402498	0.511999	0.390225	0.445023	0.517986	0.515688	-0.337724	-0.403682	0.537554	0.571927
BCL2L1	0.497609	0.563027	0.402498	1	0.622405	0.621602	0.596371	0.527854	0.534217	-0.402125	-0.550551	0.59328	0.548528
USP14	0.656819	0.504923	0.511999	0.622405	1	0.735374	0.749902	0.828459	0.728921	-0.282675	-0.428087	0.785821	0.778541
YOD1	0.514575	0.555949	0.390225	0.621602	0.735374	1	0.859596	0.678601	0.65277	-0.338212	-0.371415	0.737696	0.656695
UBE2J1	0.732152	0.765009	0.445023	0.596371	0.749902	0.859596	1	0.827944	0.826461	-0.421968	-0.513122	0.845645	0.837498
SOD/CAT	0.89959	0.720686	0.517986	0.527854	0.828459	0.678601	0.827944	1	0.972654	-0.370259	-0.555742	0.95283	0.980553
SOD/(GPx+CAT)	0.958633	0.764426	0.515688	0.534217	0.728921	0.65277	0.826461	0.972654	1	-0.41632	-0.594978	0.959589	0.989085
GR/GPx	-0.342517	-0.632782	-0.337724	-0.402125	-0.282675	-0.338212	-0.421968	-0.370259	-0.41632	1	0.768957	-0.50494	-0.446948
SOD+CAT+GPx+GR	-0.561061	-0.782832	-0.403682	-0.550551	-0.428087	-0.371415	-0.513122	-0.555742	-0.594978	0.768957	1	-0.683822	-0.640733
ROS	0.897021	0.818281	0.537554	0.59328	0.785821	0.737696	0.845645	0.95283	0.959589	-0.50494	-0.683822	1	0.969629
LPx	0.952338	0.789258	0.571927	0.548528	0.778541	0.656695	0.837498	0.980553	0.989085	-0.446948	-0.640733	0.969629	1
Positive significant correlations are marked in blue.
Correlation (p-values)
	Sepsis Score	Culture +	CLU	BCL2L1	USP14	YOD1	UBE2J1	SOD/CAT	SOD/(GPx+CAT)	GR/GPx	SOD+CAT+GPx+GR	ROS	LPx
Sepsis Score		0.00391159	0.0260833	0.0702032	0.010714	0.0597398	0.00290807	1.18801e-05	6.61582e-08	0.230611	0.0368496	1.37452e-05	1.52676e-07
Culture +	0.00391159		0.212134	0.0360523	0.0655443	0.0389841	0.00143367	0.00363833	0.00145318	0.0151516	0.00093133	0.00034713	0.0007895
CLU	0.0260833	0.212134		0.153638	0.0612512	0.167774	0.110819	0.0577797	0.059095	0.237629	0.152317	0.0474209	0.0326007
BCL2L1	0.0702032	0.0360523	0.153638		0.0174504	0.0176388	0.0243812	0.0523708	0.0490839	0.154056	0.0413351	0.0253242	0.0422427
USP14	0.010714	0.0655443	0.0612512	0.0174504		0.00272532	0.00201044	0.00025146	0.00310097	0.327467	0.12675	0.000863036	0.00103688
YOD1	0.0597398	0.0389841	0.167774	0.0176388	0.00272532		8.11684e-05	0.00762636	0.0113808	0.236908	0.191038	0.00259928	0.0107339
UBE2J1	0.00290807	0.00143367	0.110819	0.0243812	0.00201044	8.11684e-05		0.000255714	0.000268312	0.132867	0.0605889	0.000138823	0.000185523
SOD/CAT	1.18801e-05	0.00363833	0.0577797	0.0523708	0.00025146	0.00762636	0.000255714		5.69188e-09	0.192531	0.0390723	1.43612e-07	7.4898e-10
SOD/(GPx+CAT)	6.61582e-08	0.00145318	0.059095	0.0490839	0.00310097	0.0113808	0.000268312	5.69188e-09		0.138686	0.024803	5.76228e-08	2.38521e-11
GR/GPx	0.230611	0.0151516	0.237629	0.154056	0.327467	0.236908	0.132867	0.192531	0.138686		0.00130719	0.0655338	0.1091
SOD+CAT+GPx+GR	0.0368496	0.00093133	0.152317	0.0413351	0.12675	0.191038	0.0605889	0.0390723	0.024803	0.00130719		0.00700135	0.0135523
ROS	1.37452e-05	0.00034713	0.0474209	0.0253242	0.000863036	0.00259928	0.000138823	1.43612e-07	5.76228e-08	0.0655338	0.00700135		1.06133e-08
LPx	1.52676e-07	0.0007895	0.0326007	0.0422427	0.00103688	0.0107339	0.000185523	7.4898e-10	2.38521e-11	0.1091	0.0135523	1.06133e-08
A threshold for minimal statistical significance was established at P < 0.05, marked in green.

## Sheet: Supp. Table S4D (Mild vs. Cont)
Supplemental Table S4D. Details on correlation analysis in Mild vs. Control group
Foal_id	Sepsis Score	Culture +	BCL2L1	USP14	BFAR	SOD/CAT	SOD/(GPx+CAT)	GR/GPx	SOD+CAT+GPx+GR	ROS	LPx
Mild36	5	0	191.696	127.135	266.189	15.5633	15.0605	248.14	6.86734	3.62	156.203
Mild62	5	1	157.733	129.199	275.042	38.6463	35.5327	44.7277	4.17759	4.03116	159.778
Mild67	4	0	187.154	139.883	228.637	15.2682	14.8013	317.437	7.07106	3.46	148.424
Mild34	6	1	142.076	184.798	263.287	159.611	119.211	82.3586	4.43649	4.05867	164.919
Mild42	9	1	1174.82	424.123	284.162	247.839	156.087	0.0112963	3.898	5.15	175.952
Mild51	7	1	569.208	247.439	261.131	215.49	131.908	41.4335	4.09292	4.49	170.64
Mild10	7	1	298.671	237.87	301.871	193.135	136.221	69.9493	4.24231	4.61491	167.489
Control9	0	0	177.924	200.165	242.624	22.1615	21.3126	87.3142	5.62883	3.21029	135.484
Control31	3	0	136.31	118.755	218.922	15.5788	15.0251	208.532	6.0265	1.682	138.718
Control37	3	0	350.44	158.024	219.374	31.8047	29.8212	55.0561	4.32516	3.5	140.459
Control38	0	0	294.188	88.2563	243.466	17.4725	16.8173	82.7197	4.61862	1.36235	134.323
Control46	0	0	201.668	134.099	209.985	14.6393	14.1609	84.7075	4.94569	1.37838	133.396
Control1	3	0	145.548	132.61	214.279	26.6609	24.9273	238.675	6.32289	1.4682	131.894
Control39	3	0	143.801	162.975	249.256	27.1842	25.6751	40.5973	5.91155	1.30862	138.884
Culture (+): Yes (1); Culture (-): No (0)
Pearson correlation coefficient (r)
	Sepsis Score	Culture +	BCL2L1	USP14	BFAR	SOD/CAT	SOD/(GPx+CAT)	GR/GPx	SOD+CAT+GPx+GR	ROS	LPx
Sepsis Score	1	0.797111	0.588259	0.694483	0.724021	0.821184	0.821481	-0.187405	-0.347573	0.805264	0.932265
Culture +	0.797111	1	0.473399	0.617144	0.785557	0.856479	0.875576	-0.534235	-0.717147	0.771551	0.89228
BCL2L1	0.588259	0.473399	1	0.88464	0.409091	0.724818	0.674703	-0.462238	-0.517474	0.548128	0.590508
USP14	0.694483	0.617144	0.88464	1	0.563584	0.848086	0.823776	-0.497849	-0.490195	0.67926	0.696688
BFAR	0.724021	0.785557	0.409091	0.563584	1	0.694623	0.715738	-0.430932	-0.459589	0.735802	0.832899
SOD/CAT	0.821184	0.856479	0.724818	0.848086	0.694623	1	0.994843	-0.511244	-0.649838	0.738366	0.861383
SOD/(GPx+CAT)	0.821481	0.875576	0.674703	0.823776	0.715738	0.994843	1	-0.518239	-0.661896	0.743886	0.861932
GR/GPx	-0.187405	-0.534235	-0.462238	-0.497849	-0.430932	-0.511244	-0.518239	1	0.87537	-0.278089	-0.328914
SOD+CAT+GPx+GR	-0.347573	-0.717147	-0.517474	-0.490195	-0.459589	-0.649838	-0.661896	0.87537	1	-0.456651	-0.493968
ROS	0.805264	0.771551	0.548128	0.67926	0.735802	0.738366	0.743886	-0.278089	-0.456651	1	0.896008
LPx	0.932265	0.89228	0.590508	0.696688	0.832899	0.861383	0.861932	-0.328914	-0.493968	0.896008	1
Positive significant correlations are marked in blue.
Correlation (p-values)
	Sepsis Score	Culture +	BCL2L1	USP14	BFAR	SOD/CAT	SOD/(GPx+CAT)	GR/GPx	SOD+CAT+GPx+GR	ROS	LPx
Sepsis Score		0.000640245	0.0269133	0.00584888	0.00341252	0.000317267	0.00031434	0.521165	0.22335	0.000510147	1.20357e-06
Culture +	0.000640245		0.0873024	0.0187123	0.000868887	9.19464e-05	4.07584e-05	0.0490747	0.00389061	0.00122906	1.78177e-05
BCL2L1	0.0269133	0.0873024		2.64224e-05	0.14638	0.00336022	0.00812061	0.0960907	0.0580711	0.042424	0.0261924
USP14	0.00584888	0.0187123	2.64224e-05		0.0358287	0.000126862	0.0002924	0.070047	0.0751616	0.00754516	0.0056302
BFAR	0.00341252	0.000868887	0.14638	0.0358287		0.00583479	0.00399474	0.123971	0.0982627	0.00270172	0.000217045
SOD/CAT	0.000317267	9.19464e-05	0.00336022	0.000126862	0.00583479		2.68677e-13	0.061699	0.0118831	0.0025638	7.54689e-05
SOD/(GPx+CAT)	0.00031434	4.07584e-05	0.00812061	0.0002924	0.00399474	2.68677e-13		0.057636	0.00992089	0.00228576	7.37839e-05
GR/GPx	0.521165	0.0490747	0.0960907	0.070047	0.123971	0.061699	0.057636		4.11445e-05	0.335709	0.250864
SOD+CAT+GPx+GR	0.22335	0.00389061	0.0580711	0.0751616	0.0982627	0.0118831	0.00992089	4.11445e-05		0.100712	0.0726084
ROS	0.000510147	0.00122906	0.042424	0.00754516	0.00270172	0.0025638	0.00228576	0.335709	0.100712		1.45446e-05
LPx	1.20357e-06	1.78177e-05	0.0261924	0.0056302	0.000217045	7.54689e-05	7.37839e-05	0.250864	0.0726084	1.45446e-05
A threshold for minimal statistical significance was established at P < 0.05, marked in green.

## Sheet: Supplemental Table S5 (STRING)
Supplemental Table S5. DEGs associated with ER-stress responsive genes in individual foals in Severe vs. Control groups.
gene_id	Severe3	Severe18	Severe64	Severe57	Severe32	Severe55	Severe63	Control9	Control31	Control37	Control38	Control46	Control1	Control39	Severe	Control	log2FoldChange	pvalue	padj	gene_name	gene_chr	gene_start	gene_end	gene_strand	gene_length	gene_biotype	gene_description	Subfamily	Family	Severe3_count	Severe18_count	Severe64_count	Severe57_count	Severe32_count	Severe55_count	Severe63_count	Control9_count	Control31_count	Control37_count	Control38_count	Control46_count	Control1_count	Control39_count	Severe3_fpkm	Severe18_fpkm	Severe64_fpkm	Severe57_fpkm	Severe32_fpkm	Severe55_fpkm
ENSECAG00000007010	871.662	633.753	154.738	897.037	46.1762	2.95368	602.167	10.7723	4.47325	56.8931	7.70704	5.57798	14.6486	36.2448	458.355	19.4739	4.55511	2.21e-07	0.000147769	CLU	2	56547399	56619680	-	1681	protein_coding	Equus caballus clusterin (CLU), mRNA. [Source:RefSeq mRNA;Acc:NM_001081944]	-	-	1086	573	136	877	57	4	567	10	4	57	7	5	17	35	40.3211	29.572	7.18853	41.7037	2.14787	0.136884
ENSECAG00000010163	6.42108	9.95424	21.6178	14.3199	13.7719	6.64578	6.37214	10.7723	23.4845	28.9456	11.0101	13.3872	33.6056	13.4623	11.3004	19.2382	-0.792156	0.0474337	0.246669	APOA2	5	32428553	32429404	-	474	protein_coding	apolipoprotein A2 [Source:VGNC Symbol;Acc:VGNC:50799]	-	-	8	9	19	14	17	9	6	10	21	29	10	12	39	13	1.05337	1.64724	3.56159	2.36098	2.27181	1.09226
ENSECAG00000021499	5718.77	1632.5	12990	17837.4	1051.52	366.256	14740.9	565.545	449.561	2033.18	447.009	206.385	296.419	304.456	7762.48	614.651	3.65863	1.61e-06	0.000433081	LTF	16	41879030	41907655	+	2490	protein_coding	Equus caballus lactotransferrin (LTF), mRNA. [Source:RefSeq mRNA;Acc:NM_001163974]	-	-	7125	1476	11417	17439	1298	496	13880	525	402	2037	406	185	344	294	178.59	51.4257	407.4	559.841	33.0199	11.4589
ENSECAG00000021859	19.2632	307.475	30.7201	67.5079	32.4044	5.90736	88.1479	23.699	53.679	10.9794	12.1111	8.92478	3.44673	14.4979	78.7752	18.1911	2.11576	0.00209412	0.0387398	VLDLR	23	23784757	23813956	+	3565	protein_coding	very low density lipoprotein receptor [Source:VGNC Symbol;Acc:VGNC:24911]	-	-	24	278	27	66	40	8	83	22	48	11	11	8	4	14	0.420167	6.76517	0.672935	1.47988	0.710724	0.12909
gene_id	Severe3	Severe18	Severe64	Severe57	Severe32	Severe55	Severe63	Control9	Control31	Control37	Control38	Control46	Control1	Control39	Severe	Control	log2FoldChange	pvalue	padj	gene_name	gene_chr	gene_start	gene_end	gene_strand	gene_length	gene_biotype	gene_description	Subfamily	Family	Severe3_count	Severe18_count	Severe64_count	Severe57_count	Severe32_count	Severe55_count	Severe63_count	Control9_count	Control31_count	Control37_count	Control38_count	Control46_count	Control1_count	Control39_count	Severe3_fpkm	Severe18_fpkm	Severe64_fpkm	Severe57_fpkm	Severe32_fpkm	Severe55_fpkm
ENSECAG00000000184	446.265	476.697	370.916	397.887	345.916	294.629	390.825	259.612	297.471	368.308	388.655	296.749	303.312	327.239	389.02	320.192	0.279638	0.0442002	0.236789	CREB3	25	999440	1002983	+	1173	protein_coding	cAMP responsive element binding protein 3 [Source:VGNC Symbol;Acc:VGNC:56871]	bZIP	bZIP	556	431	326	389	427	399	368	241	266	369	353	266	352	316	29.5833	31.8767	24.6938	26.509	23.0585	19.5676
ENSECAG00000024559	277.712	1269.72	676.979	440.847	463.382	711.098	548.004	1086.92	1253.63	697.689	1135.14	1029.7	1108.12	1079.06	626.82	1055.75	-0.752703	0.0061264	0.0748782	CREBRF	14	7621610	7662640	-	2099	protein_coding	CREB3 regulatory factor [Source:VGNC Symbol;Acc:VGNC:16860]	-	-	346	1148	595	431	572	963	516	1009	1121	699	1031	923	1286	1042	10.2881	47.4486	25.1868	16.4137	17.2617	26.3922
gene_id	Severe3	Severe18	Severe64	Severe57	Severe32	Severe55	Severe63	Control9	Control31	Control37	Control38	Control46	Control1	Control39	Severe	Control	log2FoldChange	pvalue	padj	gene_name	gene_chr	gene_start	gene_end	gene_strand	gene_length	gene_biotype	gene_description	Subfamily	Family	Severe3_count	Severe18_count	Severe64_count	Severe57_count	Severe32_count	Severe55_count	Severe63_count	Control9_count	Control31_count	Control37_count	Control38_count	Control46_count	Control1_count	Control39_count	Severe3_fpkm	Severe18_fpkm	Severe64_fpkm	Severe57_fpkm	Severe32_fpkm	Severe55_fpkm
ENSECAG00000017223	689.464	442.411	860.162	1250.94	283.538	164.668	557.562	189.592	147.617	376.293	319.292	216.426	155.103	155.335	606.964	222.808	1.44544	0.000143563	0.00791657	BCL2L1	22	23334139	23376133	-	1173	protein_coding	BCL2 like 1 [Source:VGNC Symbol;Acc:VGNC:15791]	-	-	859	400	756	1223	350	223	525	176	132	377	290	194	180	150	45.7052	29.5839	57.2654	83.3433	18.9004	10.9363
ENSECAG00000017665	120.395	152.632	207.076	228.095	153.111	229.649	271.878	321.014	431.668	132.751	184.969	313.483	242.995	318.954	194.691	277.976	-0.514009	0.0496651	0.253045	TP53INP1	9	43084825	43090605	-	720	protein_coding	tumor protein p53 inducible nuclear protein 1 [Source:VGNC Symbol;Acc:VGNC:24423]	-	-	150	138	182	223	189	311	256	298	386	133	168	281	282	308	13.0026	16.628	22.4599	24.7579	16.6276	24.8479
ENSECAG00000010262	13.6448	7.74219	12.5156	9.20562	16.2022	17.7221	2.12405	22.6218	21.2479	37.9287	51.7473	11.156	40.4991	38.3159	11.3081	31.931	-1.47908	0.000219354	0.00986331	PERP	10	84416717	84429322	-	779	protein_coding	PERP, TP53 apoptosis effector [Source:VGNC Symbol;Acc:VGNC:21315]	-	-	17	7	11	9	20	24	2	21	19	38	47	10	47	37	1.36202	0.779568	1.25465	0.923522	1.62627	1.77229
ENSECAG00000008294	196.646	176.964	169.529	218.889	201.717	177.221	241.079	123.881	165.51	118.777	158.545	110.444	161.996	162.584	197.435	143.105	0.463146	0.00139247	0.0311156	WRAP53	11	50966308	50979141	+	1698	protein_coding	WD repeat containing antisense to TP53 [Source:VGNC Symbol;Acc:VGNC:56511]	-	-	245	160	149	214	249	240	227	115	148	119	144	99	188	157	9.00531	8.17477	7.79681	10.0744	9.28886	8.13084
ENSECAG00000006166	70.6319	84.058	81.9202	62.3937	93.1625	85.6567	58.4113	161.584	124.133	98.8143	97.9896	124.947	101.679	85.9519	76.6049	113.585	-0.563923	0.00185698	0.0358758	RRM2B	9	49432117	49472146	-	2126	protein_coding	ribonucleotide reductase regulatory TP53 inducible subunit M2B [Source:VGNC Symbol;Acc:VGNC:22584]	-	-	88	76	72	61	115	116	55	150	111	99	89	112	118	83	2.58339	3.1013	3.00911	2.29355	3.42638	3.13875
gene_id	Severe3	Severe18	Severe64	Severe57	Severe32	Severe55	Severe63	Control9	Control31	Control37	Control38	Control46	Control1	Control39	Severe	Control	log2FoldChange	pvalue	padj	gene_name	gene_chr	gene_start	gene_end	gene_strand	gene_length	gene_biotype	gene_description	Subfamily	Family	Severe3_count	Severe18_count	Severe64_count	Severe57_count	Severe32_count	Severe55_count	Severe63_count	Control9_count	Control31_count	Control37_count	Control38_count	Control46_count	Control1_count	Control39_count	Severe3_fpkm	Severe18_fpkm	Severe64_fpkm	Severe57_fpkm	Severe32_fpkm	Severe55_fpkm
ENSECAG00000012386	360.383	446.835	256.001	251.62	136.098	210.45	237.893	547.232	511.068	337.366	463.524	309.02	299.866	481.538	271.326	421.373	-0.635742	0.010887	0.104741	SELENOS	1	107309263	107317239	-	1198	protein_coding	selenoprotein S [Source:VGNC Symbol;Acc:VGNC:22803]	-	-	449	404	225	246	168	285	224	508	457	338	421	277	348	465	23.3916	29.2562	16.6876	16.4142	8.88287	13.6852
ENSECAG00000024898	1069.11	1073.95	1331.2	912.379	1033.7	1358.69	1171.41	1712.79	1941.39	1958.32	2340.74	1165.8	1713.89	2026.6	1135.78	1837.08	-0.693698	9.32e-06	0.00155176	SELENOO	28	46827906	46847442	+	2175	protein_coding	selenoprotein O [Source:VGNC Symbol;Acc:VGNC:56412]	-	-	1332	971	1170	892	1276	1840	1103	1590	1736	1962	2126	1045	1989	1957	38.2222	38.7305	47.7964	32.7829	37.1614	48.6654
gene_id	Severe3	Severe18	Severe64	Severe57	Severe32	Severe55	Severe63	Control9	Control31	Control37	Control38	Control46	Control1	Control39	Severe	Control	log2FoldChange	pvalue	padj	gene_name	gene_chr	gene_start	gene_end	gene_strand	gene_length	gene_biotype	gene_description	Subfamily	Family	Severe3_count	Severe18_count	Severe64_count	Severe57_count	Severe32_count	Severe55_count	Severe63_count	Control9_count	Control31_count	Control37_count	Control38_count	Control46_count	Control1_count	Control39_count	Severe3_fpkm	Severe18_fpkm	Severe64_fpkm	Severe57_fpkm	Severe32_fpkm	Severe55_fpkm
ENSECAG00000010288	466.331	617.163	1470.01	417.322	648.087	842.537	858.115	950.116	1582.41	997.127	1060.27	1392.27	1442.46	1777.03	759.938	1314.52	-0.791008	0.00324642	0.0507441	LRRK2	6	60224506	60356951	+	7587	protein_coding	leucine rich repeat kinase 2 [Source:VGNC Symbol;Acc:VGNC:19801]	-	-	581	558	1292	408	800	1141	808	882	1415	999	963	1248	1674	1716	4.77943	6.38054	15.1308	4.29865	6.67914	8.65122
gene_id	Severe3	Severe18	Severe64	Severe57	Severe32	Severe55	Severe63	Control9	Control31	Control37	Control38	Control46	Control1	Control39	Severe	Control	log2FoldChange	pvalue	padj	gene_name	gene_chr	gene_start	gene_end	gene_strand	gene_length	gene_biotype	gene_description	Subfamily	Family	Severe3_count	Severe18_count	Severe64_count	Severe57_count	Severe32_count	Severe55_count	Severe63_count	Control9_count	Control31_count	Control37_count	Control38_count	Control46_count	Control1_count	Control39_count	Severe3_fpkm	Severe18_fpkm	Severe64_fpkm	Severe57_fpkm	Severe32_fpkm	Severe55_fpkm
ENSECAG00000003601	1452.77	1299.58	1101.37	1338.91	755.021	778.294	1330.71	1038.45	711.246	903.303	868.694	859.01	760.005	769.425	1150.95	844.304	0.446642	0.0106073	0.103681	PSMC1	24	33747379	33760623	+	1323	protein_coding	proteasome 26S subunit, ATPase 1 [Source:VGNC Symbol;Acc:VGNC:21949]	-	-	1810	1175	968	1309	932	1054	1253	964	636	905	789	770	882	743	85.3865	77.0498	65.0106	79.0901	44.6228	45.8292
ENSECAG00000024786	1236.86	850.535	841.957	1133.31	789.046	860.997	871.921	531.074	605.007	742.605	951.269	655.971	607.487	675.188	940.662	681.229	0.465854	0.00337332	0.0519328	PSMC3	12	11858729	11864419	-	1323	protein_coding	proteasome 26S subunit, ATPase 3 [Source:VGNC Symbol;Acc:VGNC:21951]	-	-	1541	769	740	1108	974	1166	821	493	541	744	864	588	705	652	72.6965	50.4266	49.6982	66.9456	46.6337	50.6991
ENSECAG00000022323	111.566	142.677	191.147	169.793	137.719	147.684	106.202	203.596	258.33	212.601	223.504	148.374	181.815	211.255	143.827	205.639	-0.517556	0.00219259	0.0399138	PSMC3IP	11	20516122	20519924	+	672	protein_coding	PSMC3 interacting protein [Source:VGNC Symbol;Acc:VGNC:21952]	-	-	139	129	168	166	170	200	100	189	231	213	203	133	211	204	12.9097	16.6538	22.2131	19.7461	16.0243	17.1207
ENSECAG00000014306	704.714	478.91	486.97	621.891	430.168	448.221	544.818	439.509	335.493	447.16	355.625	449.586	386.034	369.697	530.813	397.586	0.416911	0.00336114	0.0519328	PSMD11	11	40368693	40396366	-	1269	protein_coding	proteasome 26S subunit, non-ATPase 11 [Source:VGNC Symbol;Acc:VGNC:21957]	-	-	878	433	428	608	531	607	513	408	300	448	323	403	448	357	43.1821	29.6019	29.9675	38.2987	26.5054	27.5162
ENSECAG00000022375	4045.28	2919.91	2999.19	4127.19	2791.64	2343.74	3898.69	2215.86	2292.54	2738.85	2457.45	2400.76	2057.7	2624.12	3303.66	2398.18	0.462067	0.00179825	0.0353331	PSMD2	19	24977848	24987167	+	2951	protein_coding	proteasome 26S subunit, non-ATPase 2 [Source:VGNC Symbol;Acc:VGNC:21961]	-	-	5040	2640	2636	4035	3446	3174	3671	2057	2050	2744	2232	2152	2388	2534	106.594	77.6119	79.3679	109.299	73.9685	61.8728
ENSECAG00000010572	2067.59	1235.43	1192.39	1694.86	1180.33	1207.32	1486.83	904.872	925.962	1136.86	1153.85	1081.01	1000.41	1027.28	1437.82	1032.89	0.477348	0.00159001	0.0330447	PSMD3	11	22546574	22560344	-	1605	protein_coding	proteasome 26S subunit, non-ATPase 3 [Source:VGNC Symbol;Acc:VGNC:21962]	-	-	2576	1117	1048	1657	1457	1635	1400	840	828	1139	1048	969	1161	992	100.171	60.377	58.0169	82.5258	57.5023	58.601
ENSECAG00000020408	739.227	425.82	360.676	461.304	276.247	273.954	542.694	382.416	243.792	338.364	356.726	244.316	288.664	270.282	439.989	303.509	0.535568	0.0199485	0.150278	PSMD7	3	20622160	20630096	-	975	protein_coding	proteasome 26S subunit, non-ATPase 7 [Source:VGNC Symbol;Acc:VGNC:21965]	-	-	921	385	317	451	341	371	511	355	218	339	324	219	335	261	58.9557	34.257	28.8884	36.9755	22.1539	21.8893
ENSECAG00000022985	472.752	249.962	416.428	440.847	202.527	186.82	151.869	213.291	128.606	169.681	95.7875	143.912	141.316	176.046	303.029	152.663	0.988613	0.000499181	0.0166768	USP14	8	43792907	43839139	+	1734	protein_coding	ubiquitin specific peptidase 14 [Source:VGNC Symbol;Acc:VGNC:24832]	-	-	589	226	366	431	250	253	143	198	115	170	87	129	164	170	21.2	11.3071	18.7543	19.8687	9.13254	8.39331
gene_id	Severe3	Severe18	Severe64	Severe57	Severe32	Severe55	Severe63	Control9	Control31	Control37	Control38	Control46	Control1	Control39	Severe	Control	log2FoldChange	pvalue	padj	gene_name	gene_chr	gene_start	gene_end	gene_strand	gene_length	gene_biotype	gene_description	Subfamily	Family	Severe3_count	Severe18_count	Severe64_count	Severe57_count	Severe32_count	Severe55_count	Severe63_count	Control9_count	Control31_count	Control37_count	Control38_count	Control46_count	Control1_count	Control39_count	Severe3_fpkm	Severe18_fpkm	Severe64_fpkm	Severe57_fpkm	Severe32_fpkm	Severe55_fpkm
ENSECAG00000011366	1853.28	2177.77	2070.76	1545.52	1976.67	1688.03	1739.59	1922.85	2739.86	2407.48	3188.51	2317.09	2171.44	2450.15	1864.52	2456.77	-0.398006	0.00236289	0.0420328	HERPUD1	3	9952325	9962055	+	1336	protein_coding	homocysteine inducible ER protein with ubiquitin like domain 1 [Source:VGNC Symbol;Acc:VGNC:18755]	-	-	2309	1969	1820	1511	2440	2286	1638	1785	2450	2412	2896	2077	2520	2366	107.867	127.859	121.041	90.4066	115.687	98.431
ENSECAG00000014780	2436	1608.16	1799.97	1729.63	1335.06	1206.58	1598.34	2283.72	2677.24	2412.47	2447.54	2049.35	2029.26	2333.13	1673.39	2318.96	-0.470722	0.0021653	0.0396607	XBP1	8	10108130	10114753	+	3363	protein_coding	X-box binding protein 1 [Source:HGNC Symbol;Acc:HGNC:12801]	bZIP	bZIP	3035	1454	1582	1691	1648	1634	1505	2120	2394	2417	2223	1837	2355	2253	56.3251	37.5086	41.7973	40.1938	31.0407	27.9503
gene_id	Severe3	Severe18	Severe64	Severe57	Severe32	Severe55	Severe63	Control9	Control31	Control37	Control38	Control46	Control1	Control39	Severe	Control	log2FoldChange	pvalue	padj	gene_name	gene_chr	gene_start	gene_end	gene_strand	gene_length	gene_biotype	gene_description	Subfamily	Family	Severe3_count	Severe18_count	Severe64_count	Severe57_count	Severe32_count	Severe55_count	Severe63_count	Control9_count	Control31_count	Control37_count	Control38_count	Control46_count	Control1_count	Control39_count	Severe3_fpkm	Severe18_fpkm	Severe64_fpkm	Severe57_fpkm	Severe32_fpkm	Severe55_fpkm
ENSECAG00000020535	137.251	435.775	357.263	228.095	180.654	135.869	117.885	401.806	292.998	504.053	683.725	306.789	395.513	358.305	227.542	420.456	-0.887846	0.00467029	0.0633156	DDIT3	6	76026089	76026682	-	507	protein_coding	DNA damage inducible transcript 3 [Source:VGNC Symbol;Acc:VGNC:17075]	-	-	171	394	314	223	223	184	111	373	262	505	621	275	459	346	21.0503	67.4189	55.0288	35.1592	27.8611	20.8772
ENSECAG00000017045	103.54	6.63616	54.6135	82.8506	36.4549	7.3842	9.55821	5.38614	11.1831	0.998125	6.60604	2.23119	6.03178	13.4623	43.0053	6.55696	2.71603	3.32e-05	0.00324129	PRDM16	2	46873304	47215809	-	3831	protein_coding	PR/SET domain 16 [Source:VGNC Symbol;Acc:VGNC:21815]	C2H2	C2H2	129	6	48	81	45	10	9	5	10	1	6	2	7	13	2.10159	0.135873	1.11326	1.69011	0.744048	0.150158
ENSECAG00000014780	2436	1608.16	1799.97	1729.63	1335.06	1206.58	1598.34	2283.72	2677.24	2412.47	2447.54	2049.35	2029.26	2333.13	1673.39	2318.96	-0.470722	0.0021653	0.0396607	XBP1	8	10108130	10114753	+	3363	protein_coding	X-box binding protein 1 [Source:HGNC Symbol;Acc:HGNC:12801]	bZIP	bZIP	3035	1454	1582	1691	1648	1634	1505	2120	2394	2417	2223	1837	2355	2253	56.3251	37.5086	41.7973	40.1938	31.0407	27.9503
gene_id	Severe3	Severe18	Severe64	Severe57	Severe32	Severe55	Severe63	Control9	Control31	Control37	Control38	Control46	Control1	Control39	Severe	Control	log2FoldChange	pvalue	padj	gene_name	gene_chr	gene_start	gene_end	gene_strand	gene_length	gene_biotype	gene_description	Subfamily	Family	Severe3_count	Severe18_count	Severe64_count	Severe57_count	Severe32_count	Severe55_count	Severe63_count	Control9_count	Control31_count	Control37_count	Control38_count	Control46_count	Control1_count	Control39_count	Severe3_fpkm	Severe18_fpkm	Severe64_fpkm	Severe57_fpkm	Severe32_fpkm	Severe55_fpkm
ENSECAG00000020425	2031.47	2687.64	3712.58	2420.06	2717.92	2256.61	2563.72	3084.11	3547.28	3136.11	3376.79	3567.68	3490.68	3808.81	2627.14	3430.21	-0.385145	0.00376549	0.0550267	ITSN2	15	72467867	72572563	+	5770	protein_coding	intersectin 2 [Source:VGNC Symbol;Acc:VGNC:19200]	-	-	2531	2430	3263	2366	3355	3056	2414	2863	3172	3142	3067	3198	4051	3678	27.3771	36.5362	50.247	32.7779	36.8313	30.4677
ENSECAG00000024248	290.554	325.172	268.516	317.083	226.83	237.771	450.298	261.767	197.941	228.571	157.444	298.98	185.262	144.979	302.318	210.706	0.52006	0.0115194	0.108862	OPA1	19	33025234	33104793	+	3058	protein_coding	OPA1, mitochondrial dynamin like GTPase [Source:VGNC Symbol;Acc:VGNC:21035]	-	-	362	294	236	310	280	322	424	243	177	229	143	268	215	140	7.38825	8.34072	6.85714	8.10339	5.79991	6.05732
gene_id	Severe3	Severe18	Severe64	Severe57	Severe32	Severe55	Severe63	Control9	Control31	Control37	Control38	Control46	Control1	Control39	Severe	Control	log2FoldChange	pvalue	padj	gene_name	gene_chr	gene_start	gene_end	gene_strand	gene_length	gene_biotype	gene_description	Subfamily	Family	Severe3_count	Severe18_count	Severe64_count	Severe57_count	Severe32_count	Severe55_count	Severe63_count	Control9_count	Control31_count	Control37_count	Control38_count	Control46_count	Control1_count	Control39_count	Severe3_fpkm	Severe18_fpkm	Severe64_fpkm	Severe57_fpkm	Severe32_fpkm	Severe55_fpkm
ENSECAG00000016920	321.857	321.854	283.307	291.511	244.653	290.937	319.669	258.535	237.082	235.557	264.241	225.351	228.346	269.247	296.255	245.48	0.270629	0.00800321	0.0887661	BFAR	13	31568145	31593542	-	2154	protein_coding	bifunctional apoptosis regulator [Source:VGNC Symbol;Acc:VGNC:15818]	-	-	401	291	249	285	302	394	301	240	212	236	240	202	265	260	11.619	11.7204	10.2712	10.5765	8.881	10.5223
ENSECAG00000023317	8.02635	0	3.41334	4.09139	0.810109	3.6921	9.55821	2.15446	1.11831	2.99437	1.10101	0	0	0	4.22736	1.05259	2.01767	0.0318899	0.196077	NOL3	3	18336826	18337644	+	681	protein_coding	nucleolar protein 3 [Source:HGNC Symbol;Acc:HGNC:7869]	-	-	10	0	3	4	1	5	9	2	1	3	1	0	0	0	0.916481	0	0.39142	0.469521	0.0930151	0.422362
Endoplasmic Reticulum (ER linked)
gene_id	Severe3	Severe18	Severe64	Severe57	Severe32	Severe55	Severe63	Control9	Control31	Control37	Control38	Control46	Control1	Control39	Severe	Control	log2FoldChange	pvalue	padj	gene_name	gene_chr	gene_start	gene_end	gene_strand	gene_length	gene_biotype	gene_description	Subfamily	Family	Severe3_count	Severe18_count	Severe64_count	Severe57_count	Severe32_count	Severe55_count	Severe63_count	Control9_count	Control31_count	Control37_count	Control38_count	Control46_count	Control1_count	Control39_count	Severe3_fpkm	Severe18_fpkm	Severe64_fpkm	Severe57_fpkm	Severe32_fpkm	Severe55_fpkm
ENSECAG00000012699	446.265	483.334	352.712	403.002	379.131	309.398	417.375	375.953	352.268	339.362	276.353	360.338	292.111	316.883	398.745	330.467	0.270521	0.0334884	0.201066	KDELR1	10	18742074	18747292	-	828	protein_coding	KDEL endoplasmic reticulum protein retention receptor 1 [Source:VGNC Symbol;Acc:VGNC:51044]	-	-	556	437	310	394	468	419	393	349	315	340	251	323	339	306	41.9097	45.7873	33.266	38.0372	35.8027	29.1102
ENSECAG00000033049	1763.39	1255.34	695.184	735.427	553.304	693.376	1148.05	1932.55	1189.88	1663.87	1260.65	2241.23	1899.15	1119.45	977.724	1615.26	-0.724285	0.0074113	0.0845894	SERP1	16	84722672	84725286	-	1286	protein_coding	stress associated endoplasmic reticulum protein 1 [Source:NCBI gene;Acc:102150364]	-	-	2197	1135	611	719	683	939	1081	1794	1064	1667	1145	2009	2204	1081	106.625	76.5682	42.2152	44.692	33.6419	42.0036
ENSECAG00000024465	401.318	664.722	240.072	339.585	416.396	464.466	379.142	312.396	197.941	225.576	279.656	391.575	295.557	327.239	415.1	289.991	0.517698	0.017732	0.141348	ERAP2	14	71925055	71963261	-	3275	protein_coding	Equus caballus endoplasmic reticulum aminopeptidase 2 (ERAP2), mRNA. [Source:RefSeq mRNA;Acc:NM_001309464]	-	-	500	601	211	332	514	629	357	290	177	226	254	351	343	316	9.5286	15.9205	5.72453	8.10343	9.94151	11.0484
Gene association network constructed using bioinformatics data mining tool STRING (https://string-db.org/; accessed on June 14th, 2025) [39] were used and genes were identified. Different colors represent different groups of closely associated genes.
[truncated: 8 more columns]

## Sheet: Supplemental Table S6-Blood cul
Supplemental Table S6. Blood culture results in individual foals from different septic groups.
Foal_id	Sepsis Score	Culture +	Blood Culture
Control9	0	0	Negative
Control31	3	0	Negative
Control37	3	0	Negative
Control38	0	0	Negative
Control46	0	0	Negative
Control1	3	0	Negative
Control39	3	0	Negative
Mild36	5	1	Staphylococcus epidermidis
Mild62	5	1	Staphylococcus equorum & Gemella haemolysans
Mild67	4	0	Negative
Mild34	6	1	Acinetobacter and Gram-positive bacilli (rods)
Mild42	9	1	Streptococcus sanguinis and Actinobacillus equuli
Mild51	7	1	Staphylococcus sciuri, Acinetobacter, S. xylosus, Bacillus cereus, Paenibacillus sp., Gram-positive cocci and Gram-positive bacilli (rods)
Mild10	7	1	Enterococcus hirae
Moderate49	12	1	Streptococcus equinus and Gram-positive cocci
Moderate50	11	1	Bacillus licheniformis
Moderate56	8	1	Alpha-haemolytic streptococci and Psychrobacter sp.
Moderate59	10	1	Bacillus sp. (Metabacillus halosaccharovorans)
Moderate35	18	1	Coagulase-negative staphylococci (CoNS), Staphylococcus sp.
Moderate58	11	1	Staphylococcus xylosus and Aerococcus viridans
Moderate60	12	1	Staphylococcus epidermidis
Severe3	18	1	Escherichia coli and Klebsiella pneumoniae
Severe18	18	1	Clostridium perfringens and C. cadaveris
Severe64	19	1	Escherichia coli
Severe57	28	1	Pasteurella caballi, Clostridium butyricum, Actinobacillus equuli, Escherichia coli
Severe32	21	1	Klebsiella, Pantoea agglomerans and Acinetobacter sp.
Severe55	24	1	Enterobacter hormaechei, Gram-positive cocci, E. coli
Severe63	29	1	Actinobacillus equuli, Alpha-hemolytic streptococci
Culture (+): Yes (1); Culture (-): No (0)
